# Supplementary material for: Exploring the contribution of lifestyle to the impact of education on the risk of cancer through Mendelian randomization analysis
Source: Sci Rep. 2024 Mar 13;14:6074. doi: 10.1038/s41598-024-54259-7 (PMC10937644; doi:10.1038/s41598-024-54259-7)
Supplement: Supplementary file 1 — Supplementary Tables. [file 41598_2024_54259_MOESM1_ESM.xlsx]

## Sheet: STROBE_guidelines
Supplementary Table 1: STROBE-MR checklist of recommended items to address in reports of Mendelian randomization studies1 2.
Item No.	Section	Checklist item	Page No.	Relevant text from manuscript
1	TITLE and ABSTRACT	Indicate Mendelian randomization (MR) as the study’s design in the title and/or the abstract if that is a main purpose of the study	1	Mediating patterns of lifestyle in the effect of education on risk of cancer: a network Mendelian randomisation analysis
	INTRODUCTION
2	Background	Explain the scientific background and rationale for the reported study. What is the exposure? Is a potential causal relationship between exposure and outcome plausible? Justify why MR is a helpful method to address the study question	2,3,4	Cancer is a risk to health and the primary cause of death worldwide (1) (2). An estimated 19.3 million new cancer cases and almost 10.0 million cancer deaths occurred in 2020 (3). A steady increase in mortality and incidence, particularly in developed countries (4), calls for more effective cancer prevention (5). While improvements in survival rates reflect progress in medical technology and heal…
3	Objectives	State specific objectives clearly, including pre-specified causal hypotheses (if any). State that MR is a method that, under specific assumptions, intends to estimate causal effects	4	The aim of this study was to explore the mediating role of lifestyle factors in explaining the effect of EA on the risk of cancer, using individual level data from the UK Biobank (UKB) and summary statistics from reliable published genome wide association studies. We considered five lifestyle factors individually and simultaneously: number of alcoholic drinks per week, number of cigarettes smoked…
	METHODS
4	Study design and data sources	Present key elements of the study design early in the article. Consider including a table listing sources of data for all phases of the study. For each data source contributing to the analysis, describe the following:	5,6	Individual level data on cancer incidence were obtained from UK Biobank (UKB), a prospective population study with detailed information about approximately 500,000 participants (30). The data was collected between 2006 and 2011 and participants volunteered to provide biological samples for the measurement of biochemical markers and subsequent genotyping, anthropomorphic measures through a number …
	a)	Setting: Describe the study design and the underlying population, if possible. Describe the setting, locations, and relevant dates, including periods of recruitment, exposure, follow-up, and data collection, when available.	7	First, we tested the associations between EA and 7 cancer categories. We used categories over site-specific cancer types to maximise statistical power. Following this, we assessed the associations of EA with the 5 possible mediating lifestyle factors. Lifestyle factors were then tested against the 7 cancer categories simultaneously.
	b)	Participants: Give the eligibility criteria, and the sources and methods of selection of participants. Report the sample size, and whether any power or sample size calculations were carried out prior to the main analysis	6	Liu and colleagues conducted a GWAS meta-analysis using data from up to 26 studies on 941280 individuals of European descent for ‘drinks per week’ and on 337334 European samples for ‘Lifetime smoking index’, additional cohort information is available in supplementary table 6 in Liu et al (33). GWAS meta-analysis results were used in this work from all discovery cohorts minus 23andMe and UKB. Gene…
	c)	Describe measurement, quality control and selection of genetic variants	6	Genome wide association studies were conducted to obtain associations between 9,420,314 genotyped and imputed single nucleotide polymorphisms (SNPs) and 7 cancer groupings: digestive, female reproductive, head and neck, lower GI, lower respiratory, male reproductive and upper GI in up to 335,024 unrelated participants of white British ancestry. The SNPs tested were located in the autosomes. Only …
	d)	For each exposure, outcome, and other relevant variables, describe methods of assessment and diagnostic criteria for diseases	5	Cancer cases were defined according to ICD-10 codes (international classification of diseases, 10th revision), obtained through linkage to national cancer registries.
	e)	Provide details of ethics committee approval and participant informed consent, if relevant	16	This study is based on publicly available data and the informed consent and ethical review were acquired in all the original studies. The study is reported following the STROBE-MR statement.
5	Assumptions	Explicitly state the three core IV assumptions for the main analysis (relevance, independence and exclusion restriction) as well assumptions for any additional or sensitivity analysis	8	The three instrumental variable assumptions dictate that the genetic instrument is associated with the exposure, is independent of any confounders of the exposure and outcome association and is associated with the outcome only via the exposure.
6	Statistical methods: main analysis	Describe statistical methods and statistics used
	a)	Describe how quantitative variables were handled in the analyses (i.e., scale, units, model)
	b)	Describe how genetic variants were handled in the analyses and, if applicable, how their weights were selected		Genetic variants were considered as instrumental variables for EA and the lifestyle factors in the MR analysis if they were bi-allelic, had a minor allele frequency (MAF) greater than 0.01, a Hardy-Weinberg equilibrium P-value greater than 10-6. For EA, Lifetime smoking index, drinks per week and BMI, genetic variants below the genome-wide significance threshold (P<5x10-8) were selected as instru…
	c)	Describe the MR estimator (e.g. two-stage least squares, Wald ratio) and related statistics. Detail the included covariates and, in case of two-sample MR, whether the same covariate set was used for adjustment in the two samples	7	The random-effects inverse variance weighted (IVW) method was used as the main method for univariable MR analysis, which provides precise causal estimates, under the assumption that all genetic variants are valid instrumental variables (38).
	d)	Explain how missing data were addressed
	e)	If applicable, indicate how multiple testing was addressed	8	MR-IVW effect estimates were deemed statistically significant if association p-values were smaller than the Bonferroni corrected threshold 0.05/n, where in represents the total number of independent tests in each part of the analysis.
7	Assessment of assumptions	Describe any methods or prior knowledge used to assess the assumptions or justify their validity	8	we conducted the MR-Egger method (39) to detect possible violations due to pleiotropic effects within genetic variants in the analysis and MR-weighted median method, which reports an accurate effect estimate, given that at least 50% of the weight in the analysis comes from valid instruments (40).
8	Sensitivity analyses and additional analyses	Describe any sensitivity analyses or additional analyses performed (e.g. comparison of effect estimates from different approaches, independent replication, bias analytic techniques, validation of instruments, simulations)	8	In sensitivity analysis, we conducted the MR-Egger method (39) to detect possible violations due to pleiotropic effects within genetic variants in the analysis and MR-weighted median method, which reports an accurate effect estimate, given that at least 50% of the weight in the analysis comes from valid instruments (40). In addition, we performed MR-PRESSO, a method which detects and removes outl…
9	Software and pre-registration
	a)	Name statistical software and package(s), including version and settings used		Analysis was conducted in R version 4.0.2 (44), two-sample analyses and sensitivity analyses were performed using the “TwoSampleMR” v.0.5.6 (45) and “MRPRESSO” v1.0 (41) R packages. Figures were produced using the R package “forestplot” v3.1.1 (46). GWAS was conducted using PLINK 1.90 command line tool (www.cog-genomics.org/plink/1.9/). This study is reported based on the Strengthening the Report…
	b)	State whether the study protocol and details were pre-registered (as well as when and where)
	RESULTS
10	Descriptive data
	a)	Report the numbers of individuals at each stage of included studies and reasons for exclusion. Consider use of a flow diagram	10	Graphical representation of the model can be found in the directed acyclic graph (DAG) in Figure 1.
	b)	Report summary statistics for phenotypic exposure(s), outcome(s), and other relevant variables (e.g. means, SDs, proportions)	10	Individual SNP estimates of the per-allele effects on EA, BMI, Lifetime smoking index, drinks per week, fruit consumption and vegetable consumption are reported in Supplementary Table 2. Sample size, number of cases and included ICD-10 codes per cancer group are shown in Supplementary Table 3.
	c)	If the data sources include meta-analyses of previous studies, provide the assessments of heterogeneity across these studies
	d)	For two-sample MR:
		i. Provide justification of the similarity of the genetic variant-exposure associations between the exposure and outcome samples
		ii. Provide information on the number of individuals who overlap between the exposure and outcome studies		In this work, we used meta-analysis GWAS results from all discovery cohorts except 23andMe, conducted on 766345 samples, 442183 of which were UKB participants.
11	Main results
	a)	Report the associations between genetic variant and exposure, and between genetic variant and outcome, preferably on an interpretable scale
	b)	Report MR estimates of the relationship between exposure and outcome, and the measures of uncertainty from the MR analysis, on an interpretable scale, such as odds ratio or relative risk per SD difference	10	The associations of EA with the lifestyle factors and the various groups of cancer were obtained per one standard deviation (sd) increase, which corresponds to 3.6 years of additional education in the UKB. MR-IVW results revealed two associations between EA and the odds of cancer, which were below the Bonferroni adjusted p-value threshold of p=0.05/7=7.14x10-3. One sd increase in EA was associate…
	c)	If relevant, consider translating estimates of relative risk into absolute risk for a meaningful time period
	d)	Consider plots to visualize results (e.g. forest plot, scatterplot of associations between genetic variants and outcome versus between genetic variants and exposure)		Figures 2-4
12	Assessment of assumptions
	a)	Report the assessment of the validity of the assumptions
	b)	Report any additional statistics (e.g., assessments of heterogeneity across genetic variants, such as I2, Q statistic or E-value)	10	The effect of EA on BMI was quite heterogeneous with an I2 statistic of 89%. All other MR estimates had an I2 statistic between 0% and 34%. MR results of the effect of higher genetically predicted EA on lifestyle factors are summarised in Figure 3.
13	Sensitivity analyses and additional analyses
	a)	Report any sensitivity analyses to assess the robustness of the main results to violations of the assumptions	10	Weighted median and MR-Egger effects had similar effect estimates to the IVW method.
	b)	Report results from other sensitivity analyses or additional analyses	10	The effect of EA on BMI was quite heterogeneous with an I2 statistic of 89%. All other MR estimates had an I2 statistic between 0% and 34%. MR results of the effect of higher genetically predicted EA on lifestyle factors are summarised in Figure 3.
	c)	Report any assessment of direction of causal relationship (e.g., bidirectional MR)
	d)	When relevant, report and compare with estimates from non-MR analyses
	e)	Consider additional plots to visualize results (e.g., leave-one-out analyses)
	DISCUSSION
14	Key results	Summarize key results with reference to study objectives	12	The objective of this work was to identify the mediating lifestyle factors linking educational attainment to risk of cancer. We investigated 5 well supported lifestyle factors; alcohol consumption, body mass index, fruit consumption, smoking and vegetable consumption, using individual level data from the UKB and summary statistics from independent cohorts. In our genetic analysis we found evidenc…
15	Limitations	Discuss limitations of the study, taking into account the validity of the IV assumptions, other sources of potential bias, and imprecision. Discuss both direction and magnitude of any potential bias and any efforts to address them	13	Prior to making a number of key conclusions based on the data presented in this study, it is prudent to consider some of the limitations. The UKB sample has been shown to not be fully representative of the UK population. Individuals in the UKB have a higher likelihood, compared to the UK population, of being lean, non-smokers, non-drinkers and being older and female. However, the assessment of ef…
16	Interpretation
	a)	Meaning: Give a cautious overall interpretation of results in the context of their limitations and in comparison with other studies	12	The findings for the effect of EA on cancer risk are largely in agreement with literature. All potential causal associations found are in agreement with estimates based on observational data found in literature (47) (48) (5) (49). MR methods therefore provide high-level evidence for a causal relationship between EA and cancer. Regarding the effect of EA on the lifestyle factors, the current study…
	b)	Mechanism: Discuss underlying biological mechanisms that could drive a potential causal relationship between the investigated exposure and the outcome, and whether the gene-environment equivalence assumption is reasonable. Use causal language carefully, clarifying that IV estimates may provide causal effects only under certain assumptions	12	Our MR network study gives a lower mediation proportion of the protective effect of EA on lower respiratory cancer through smoking, around 20% of the total effect, since MR corrects for unknown confounding factors.
	c)	Clinical relevance: Discuss whether the results have clinical or public policy relevance, and to what extent they inform effect sizes of possible interventions	13	Medical science has rightly focused on how to treat people with cancer; however, any attempts to prevent the development of cancers are of utmost importance. Our finding, as well as work from others, indicate that the number of years in education has a proportional impact on cancer. Although it is not possible for everyone to reach the same level of EA, this work identifies our priorities in achi…
17	Generalizability	Discuss the generalizability of the study results (a) to other populations, (b) across other exposure periods/timings, and (c) across other levels of exposure	13	The results presented in this work provide several avenues of future research. The central limitation of statistical power has to be overcome with larger sample sizes or more accurate measurements. Further research on risk factors mediating cancer risk and EA as exposure also hinges on that requirement. Another potential, more methodological avenue of research is concerned with the addition of fu…
	OTHER INFORMATION
18	Funding	Describe sources of funding and the role of funders in the present study and, if applicable, sources of funding for the databases and original study or studies on which the present study is based	15	The work was supported by a Brunel Research Initiative and Enterprise Fund to FD. The funders were not involved in the analysis and interpretation of the data; in the writing of the report; or in the decision to submit the paper for publication. This research has been conducted using the UK Biobank Resource under project 44566 (https://www.ukbiobank.ac.uk/2018/12/genetic-and-non-genetic-factors-a…
19	Data and data sharing	Provide the data used to perform all analyses or report where and how the data can be accessed and reference these sources in the article. Provide the statistical code needed to reproduce the results in the article, or report whether the code is publicly accessible and if so, where	15	UK Biobank individual level data used in this work can be accessed after applying for access at...
20	Conflicts of Interest	All authors should declare all potential conflicts of interest	15	The authors do not have any competing interests for the work described.
This checklist is copyrighted by the Equator Network under the Creative Commons Attribution 3.0 Unported (CC BY 3.0) license.
1	Skrivankova VW, Richmond RC, Woolf BAR, Yarmolinsky J, Davies NM, Swanson SA, et al. Strengthening the Reporting of Observational Studies in Epidemiology using Mendelian Randomization (STROBE-MR) Statement. JAMA. 2021;under review.
2	Skrivankova VW, Richmond RC, Woolf BAR, Davies NM, Swanson SA, VanderWeele TJ, et al. Strengthening the Reporting of Observational Studies in Epidemiology using Mendelian Randomisation (STROBE-MR): Explanation and Elaboration. BMJ. 2021;375:n2233.

## Sheet: Genetic_instruments
Supplementary table 2: Genetic variants used as instrumental variables per exposure in the analysis. Effect estimates are reported as per additional effect allele.
Educational Attainment
chr	pos	SNP	effect allele	other allele	eaf	beta	SE	P-value	Fstat
4	159894770	rs17288916	T	G	0.64903	0.01199	0.00181	3.99e-11	43.8815
5	11476876	rs26145	A	G	0.536218	0.01081	0.00173	4.52e-10	39.0444
9	124617900	rs12375949	T	C	0.428934	-0.01635	0.00175	7.414e-21	87.289
10	77380623	rs138125840	T	C	0.98919	-0.07419	0.01291	9.188e-09	33.0247
20	47523732	rs6122735	T	C	0.367185	0.01254	0.00177	1.28e-12	50.1936
1	72122959	rs2901616	A	G	0.491669	0.01165	0.00174	2.191e-11	44.8284
1	11540649	rs58130172	T	C	0.265245	0.01333	0.00201	3.614e-11	43.9813
1	244437407	rs622169	T	C	0.426409	0.01133	0.00181	3.59e-10	39.1834
15	93456069	rs4778058	T	C	0.501186	-0.01021	0.00173	3.783e-09	34.8305
1	74858724	rs1569092	A	G	0.137712	0.01897	0.00238	1.617e-15	63.5303
2	105971016	rs4851759	A	G	0.119387	-0.01765	0.00263	2.058e-11	45.0379
5	3304854	rs78721320	A	G	0.192562	0.01283	0.00222	8.12e-09	33.4001
8	57436577	rs1866823	A	G	0.54247	0.01211	0.00174	3.615e-12	48.4384
2	157064317	rs1519799	A	T	0.576286	0.0101	0.00175	8.112e-09	33.3094
6	157271239	rs74952737	A	T	0.22952	-0.01302	0.002	6.93e-11	42.3801
15	65982677	rs28513670	A	G	0.799723	-0.01579	0.00229	5.182e-12	47.5437
17	46962021	rs9914918	A	G	0.279165	0.01156	0.00192	1.66e-09	36.2504
10	12395100	rs10752262	T	C	0.408516	0.01185	0.00177	2.407e-11	44.8219
14	94287860	rs736282	T	C	0.456606	0.01174	0.00173	1.168e-11	46.0515
10	103802408	rs11191193	A	G	0.672698	0.02186	0.00181	1.387e-33	145.862
12	75383884	rs7315713	A	T	0.309978	0.01138	0.0019	2e-09	35.8738
1	110047110	rs14184	C	G	0.702756	-0.01514	0.00188	9.115e-16	64.8539
18	22638565	rs4347706	T	C	0.597505	-0.01194	0.00174	7.224e-12	47.088
8	143367857	rs77702622	A	G	0.0548352	-0.02749	0.00357	1.307e-14	59.2943
16	1635137	rs76705317	A	G	0.0907299	0.01823	0.00327	2.373e-08	31.0798
12	83924986	rs401687	C	G	0.464998	0.01353	0.00173	5.619e-15	61.1651
2	4951548	rs7603132	A	G	0.183585	0.01534	0.00219	2.395e-12	49.0639
7	44800176	rs3735478	T	G	0.280336	0.01293	0.00191	1.314e-11	45.8279
2	180923793	rs12999080	T	C	0.580767	-0.01124	0.00176	1.534e-10	40.7856
6	32234412	rs9268081	A	G	0.697721	-0.01442	0.00193	8.662e-14	55.8234
17	8027593	rs3027279	T	G	0.563151	0.00977	0.00179	4.844e-08	29.7909
2	215377588	rs4416211	A	T	0.489513	-0.01196	0.00173	4.826e-12	47.7936
12	13417617	rs10772644	C	G	0.886665	0.01884	0.00272	4.098e-12	47.976
8	87679777	rs28451864	A	T	0.551678	0.01099	0.00173	2.278e-10	40.3555
18	75902735	rs11081529	T	C	0.7247	0.01243	0.00189	5.036e-11	43.2532
13	109693885	rs277828	A	C	0.241022	-0.01217	0.002	1.072e-09	37.0272
12	67808911	rs7135518	A	G	0.40368	-0.01067	0.00177	1.652e-09	36.3398
10	28807985	rs57819080	T	C	0.217339	-0.01232	0.00211	5.174e-09	34.0923
8	143308691	rs28594536	T	C	0.950662	-0.02714	0.00426	1.907e-10	40.5883
3	127144988	rs9289300	T	C	0.846381	-0.01933	0.00238	5.313e-16	65.9644
8	28678973	rs67885444	T	C	0.159701	0.01462	0.00237	6.401e-10	38.0538
4	140640703	rs61747885	T	G	0.149369	0.0151	0.00239	2.829e-10	39.917
4	130670108	rs10006235	T	C	0.276625	-0.01197	0.00194	7.487e-10	38.0702
13	101170433	rs4772302	A	G	0.252341	-0.01111	0.00202	3.809e-08	30.25
22	51104680	rs9616906	A	G	0.440437	0.0151	0.00175	5.488e-18	74.4522
3	196802040	rs9876485	A	C	0.168001	0.01365	0.0023	3.119e-09	35.2216
17	79355294	rs11657342	A	G	0.350755	0.01459	0.00194	5.877e-14	56.5597
7	54714000	rs6959891	A	G	0.724715	0.01252	0.00192	6.916e-11	42.5213
2	34386394	rs6717900	A	G	0.358793	0.01091	0.00179	1.083e-09	37.1487
5	109143386	rs2301015	T	C	0.341084	-0.01467	0.00183	1.181e-15	64.2626
12	27305310	rs4964046	A	G	0.620989	-0.0106	0.00181	4.796e-09	34.2969
6	32632543	rs41263825	A	G	0.14769	-0.01496	0.00268	2.275e-08	31.1597
15	34659517	rs117799466	C	G	0.328719	0.01441	0.00201	7.681e-13	51.3968
3	65654480	rs12638072	A	G	0.298737	-0.01143	0.00191	1.988e-09	35.8118
4	23715876	rs36083520	T	C	0.830397	-0.01716	0.00227	3.611e-14	57.1456
14	84997363	rs2998299	T	G	0.223468	-0.01635	0.00211	8.629e-15	60.0441
14	42715758	rs10138049	A	G	0.520249	0.01036	0.00175	2.999e-09	35.0464
14	23396511	rs8006409	A	G	0.397197	-0.01387	0.00177	4.288e-15	61.4054
2	16650175	rs10856785	T	C	0.729905	-0.01234	0.00196	2.739e-10	39.6386
2	123634753	rs1406008	A	C	0.70753	-0.01061	0.00186	1.177e-08	32.5391
13	69146186	rs7321274	A	G	0.811056	0.01362	0.00215	2.287e-10	40.1308
1	210922986	rs7535110	T	G	0.744287	0.01188	0.00192	6.073e-10	38.2852
8	142619234	rs1106761	A	G	0.364644	-0.01874	0.00178	6.559e-26	110.841
14	26981079	rs8020023	A	G	0.247182	0.01565	0.00205	2.095e-14	58.2802
3	56576175	rs2172122	C	G	0.370188	-0.01152	0.00179	1.352e-10	41.4189
14	74889870	rs730384	A	G	0.4253	0.01142	0.00174	5.61e-11	43.0758
1	159167290	rs3026996	A	C	0.772267	0.01502	0.00202	1.135e-13	55.2888
11	122017598	rs1143770	T	C	0.578134	0.01102	0.00175	3.176e-10	39.654
6	51671616	rs9395725	T	G	0.262935	0.01217	0.00197	5.97e-10	38.1635
5	145656744	rs17502157	A	G	0.745334	-0.01068	0.00195	4.253e-08	29.9967
12	110115286	rs7977614	A	G	0.725085	-0.01232	0.00201	9.344e-10	37.569
4	184792373	rs12644463	T	C	0.592455	-0.00976	0.00177	3.225e-08	30.4056
7	105360021	rs538249	A	C	0.596489	-0.00982	0.00177	2.653e-08	30.7806
12	97669259	rs4140762	A	G	0.533693	0.01145	0.00173	3.637e-11	43.8045
3	35025388	rs7614270	A	C	0.144241	-0.0141	0.00241	5.239e-09	34.2298
3	49391082	rs13090388	T	C	0.312796	0.03248	0.00187	2.625e-67	301.682
15	96911139	rs4984541	A	G	0.77008	-0.01494	0.00211	1.417e-12	50.1345
5	30808645	rs10940921	T	G	0.451879	0.01295	0.0018	5.616e-13	51.76
4	21919895	rs1949226	A	T	0.602649	-0.01184	0.00177	2.186e-11	44.7463
18	13005473	rs8097125	T	C	0.361026	0.00996	0.00178	2.06e-08	31.3097
19	36149761	rs4806187	A	G	0.483693	-0.01065	0.00173	7.562e-10	37.8972
4	65798787	rs1595973	T	C	0.564367	-0.01034	0.00176	3.989e-09	34.5156
17	33200385	rs1842713	A	G	0.787435	-0.01305	0.00212	6.804e-10	37.8922
2	41751077	rs34177961	T	C	0.362873	-0.00987	0.00178	3.169e-08	30.7464
1	221967817	rs4846724	A	G	0.531722	0.01012	0.00173	5.27e-09	34.2191
7	24621381	rs79265434	A	G	0.898522	-0.02048	0.00267	1.626e-14	58.8352
19	1955725	rs4807177	T	C	0.651294	-0.01064	0.0019	1.976e-08	31.36
2	145756260	rs786244	C	G	0.341007	0.01084	0.00181	2.15e-09	35.8675
11	46084677	rs80171383	A	G	0.125085	0.01748	0.00245	1.038e-12	50.9039
3	118524652	rs604781	T	C	0.191361	-0.0129	0.00217	2.885e-09	35.3395
5	152067929	rs2964252	A	G	0.321605	0.01118	0.00186	1.945e-09	36.1291
10	134972196	rs12776037	T	C	0.268617	-0.0107	0.00196	4.551e-08	29.8027
3	71587392	rs62244886	C	G	0.617832	-0.01662	0.00181	4.956e-20	84.315
16	18207868	rs72775665	T	G	0.29033	-0.0136	0.00229	2.68e-09	35.2701
11	133548873	rs10750539	A	G	0.339344	-0.01161	0.00181	1.512e-10	41.1441
2	185883877	rs115438240	T	G	0.951725	-0.02292	0.00385	2.562e-09	35.4411
7	3359684	rs10951155	A	G	0.542809	0.01298	0.00173	6.854e-14	56.2934
16	12230161	rs173262	T	C	0.318186	-0.01485	0.00193	1.537e-14	59.2023
20	22317310	rs175325	A	T	0.580012	-0.01234	0.00177	2.889e-12	48.6053
14	104054425	rs8008382	T	C	0.307299	-0.01316	0.00188	2.489e-12	49
8	4826197	rs75443990	A	C	0.0973514	0.0164	0.0029	1.515e-08	31.981
6	14711961	rs7757476	A	G	0.201293	0.01939	0.00228	1.772e-17	72.3246
9	111929624	rs75742991	C	G	0.763289	-0.01289	0.00201	1.599e-10	41.1257
1	53736249	rs34468252	A	G	0.60117	0.00993	0.00175	1.459e-08	32.1975
4	17841948	rs2286534	A	T	0.713597	-0.01166	0.00194	1.816e-09	36.1238
21	35253918	rs9978563	T	C	0.468355	0.00979	0.00173	1.547e-08	32.0238
12	58413082	rs4257013	A	G	0.299322	-0.01268	0.00187	1.364e-11	45.9786
6	170075736	rs3891969	A	G	0.181491	-0.01593	0.00243	5.527e-11	42.9753
1	44601719	rs1296544	T	C	0.638143	-0.0115	0.00179	1.25e-10	41.2752
13	81631782	rs7988627	A	G	0.585217	-0.01192	0.00175	8.617e-12	46.3956
14	89847011	rs12880900	T	C	0.481752	0.01074	0.00173	5.233e-10	38.5404
6	3446263	rs9503598	A	G	0.430736	0.01177	0.00174	1.494e-11	45.7567
13	58335375	rs1334297	A	G	0.750955	0.02616	0.00195	7.092e-41	179.973
2	68503044	rs6731373	A	G	0.320296	-0.01354	0.00184	1.644e-13	54.1504
5	59670035	rs1363862	A	G	0.290345	-0.01271	0.00195	7.228e-11	42.4837
19	18326222	rs4808762	T	C	0.715676	0.01286	0.00192	2.025e-11	44.8621
6	88369032	rs28381527	A	G	0.0769479	-0.02387	0.00314	3.067e-14	57.789
2	228984644	rs67890737	A	C	0.355189	-0.01317	0.00182	5.347e-13	52.3635
5	103889998	rs1592757	C	G	0.344965	-0.01169	0.00183	1.558e-10	40.8063
14	89723630	rs4904523	A	G	0.516708	-0.01033	0.00173	2.336e-09	35.654
5	106774922	rs152603	A	G	0.634971	-0.01073	0.00181	2.83e-09	35.1433
2	58068741	rs1106090	A	G	0.615507	0.01337	0.00178	6.299e-14	56.4187
1	112158504	rs12024366	A	G	0.774192	0.01382	0.00203	1.099e-11	46.3473
7	100101648	rs11772580	T	G	0.237003	-0.01327	0.00205	9.206e-11	41.9019
11	12881398	rs4757957	C	G	0.680844	0.01573	0.00187	4.314e-17	70.7578
9	82433955	rs4877512	T	C	0.225146	-0.0128	0.0021	1.015e-09	37.1519
6	98555272	rs9375188	T	C	0.466076	0.02927	0.00173	3.434e-64	286.255
17	2302387	rs1381247	T	C	0.673052	0.01099	0.00185	2.811e-09	35.29
1	8490603	rs301800	T	C	0.193332	0.01777	0.00228	6.33e-15	60.7442
11	28996358	rs4923587	T	C	0.580243	0.01051	0.00175	1.998e-09	36.0686
11	90485297	rs10830568	A	C	0.528134	0.01091	0.00173	2.758e-10	39.7702
18	37416318	rs7233920	A	G	0.21814	-0.01304	0.00205	2.075e-10	40.462
2	155481586	rs10932132	T	C	0.518663	0.01217	0.00173	1.876e-12	49.4868
10	78818622	rs1247777	A	C	0.368848	-0.01006	0.00178	1.526e-08	31.9415
2	237145606	rs6731967	C	G	0.246027	-0.01296	0.00202	1.452e-10	41.163
21	20041135	rs9975615	A	G	0.69324	-0.01148	0.00193	2.781e-09	35.3809
1	110761099	rs76577427	C	G	0.896043	0.02175	0.00289	4.78e-14	56.6399
15	27234553	rs11635092	A	G	0.340653	-0.01282	0.0018	1.188e-12	50.726
7	2194396	rs13240401	T	C	0.789898	0.01919	0.00214	2.904e-19	80.4123
2	161868668	rs62194171	T	G	0.392193	-0.01225	0.00177	4.318e-12	47.8989
19	32208909	rs8102851	T	C	0.772559	-0.0138	0.00221	4.588e-10	38.9918
20	14839437	rs73089903	T	G	0.811888	0.01705	0.00213	1.04e-15	64.0751
17	43828764	rs79172804	A	G	0.180936	-0.02213	0.00227	1.557e-22	95.041
3	85672018	rs66568921	T	G	0.646412	-0.0176	0.00185	1.758e-21	90.5069
10	133775375	rs12761761	T	C	0.230382	0.01844	0.00206	3.682e-19	80.1286
14	29620422	rs28710896	C	G	0.151217	-0.02307	0.00251	3.468e-20	84.4788
13	21201476	rs2497488	A	T	0.70308	-0.01037	0.00189	4.448e-08	30.1047
5	176885499	rs2544809	T	C	0.476024	0.01623	0.00175	1.566e-20	86.0124
1	29155738	rs590013	T	C	0.650293	0.01266	0.00185	7.943e-12	46.83
19	50121274	rs76246107	A	G	0.0805975	-0.01938	0.00353	4.089e-08	30.141
4	112504966	rs7662502	T	G	0.574284	-0.00965	0.00176	4.093e-08	30.0628
11	30753991	rs665457	A	C	0.407284	0.01047	0.00175	2.044e-09	35.7946
11	95656362	rs10765775	A	G	0.372621	0.0159	0.00179	5.999e-19	78.902
10	93443074	rs34190234	A	C	0.562088	-0.01025	0.00177	6.925e-09	33.5352
10	118648043	rs879255	A	C	0.195011	-0.01352	0.00222	1.124e-09	37.0892
3	9145554	rs382196	T	G	0.360841	-0.01046	0.00178	3.764e-09	34.5321
1	41779673	rs1892417	T	C	0.776255	0.01881	0.00206	6.479e-20	83.3764
2	49061815	rs4264602	C	G	0.597151	-0.00988	0.00177	2.324e-08	31.1578
3	108036819	rs79269403	A	G	0.226055	0.01551	0.00207	6.859e-14	56.1414
14	61108825	rs35320790	A	C	0.564475	-0.01194	0.00179	2.287e-11	44.4941
1	98340139	rs17379561	A	T	0.858023	0.02207	0.00242	8.4e-20	83.1714
20	3131488	rs2422858	T	C	0.33631	-0.01057	0.00181	5.527e-09	34.103
21	34925689	rs61739710	A	G	0.280536	-0.01255	0.00197	1.741e-10	40.584
10	86984850	rs11201507	T	C	0.662796	-0.0104	0.0018	8.321e-09	33.3827
4	62914954	rs9998041	T	G	0.241869	0.01172	0.00201	5.984e-09	33.9988
1	91189731	rs1008078	T	C	0.414398	-0.01933	0.00176	6.032e-28	120.625
2	199495830	rs10931821	A	T	0.503434	-0.0173	0.00173	1.567e-23	100
19	9959014	rs2287838	A	G	0.529905	-0.01169	0.00174	1.767e-11	45.1368
3	168853348	rs35475880	T	G	0.186572	-0.01508	0.00212	1.023e-12	50.5977
4	176605377	rs2333256	T	G	0.49826	-0.01255	0.00173	4.614e-13	52.6254
22	34329224	rs5754762	A	G	0.937388	0.02334	0.00367	1.922e-10	40.4454
4	62127291	rs1505676	C	G	0.628103	0.01014	0.00179	1.455e-08	32.09
2	144263280	rs10191758	A	G	0.629889	-0.01844	0.00178	3.064e-25	107.32
13	47618634	rs2039095	T	C	0.5162	-0.00996	0.00173	8.433e-09	33.1456
4	94543233	rs12503522	T	C	0.280875	-0.01274	0.00191	2.808e-11	44.491
18	9645035	rs12967010	T	C	0.776794	0.01147	0.00206	2.698e-08	31.0022
15	47513253	rs6493265	T	C	0.398322	-0.0164	0.00177	1.893e-20	85.8502
1	69427576	rs9436866	A	C	0.897921	-0.01946	0.00294	3.637e-11	43.8118
2	166208049	rs6744911	A	G	0.744749	-0.01107	0.00198	2.416e-08	31.2583
13	31783977	rs9529119	C	G	0.215799	0.01345	0.00207	9.097e-11	42.2186
7	104466964	rs4073894	A	G	0.198645	0.01716	0.00215	1.384e-15	63.7027
8	133860645	rs2472537	A	G	0.790807	-0.01209	0.00206	4.223e-09	34.4444
2	104441546	rs2570497	T	C	0.64421	-0.01379	0.0018	1.758e-14	58.6926
6	19129293	rs10949583	T	C	0.203326	0.01636	0.00214	2.001e-14	58.4439
7	122097058	rs6466819	A	G	0.370696	-0.00984	0.0018	4.933e-08	29.8844
10	133110596	rs4384309	A	G	0.460394	0.01136	0.00175	9.161e-11	42.1386
12	15523367	rs55867853	A	T	0.758223	0.01421	0.002	1.285e-12	50.481
10	67963186	rs7920624	A	T	0.501678	0.01408	0.00173	4.32e-16	66.2389
16	7654531	rs1857952	A	C	0.479443	-0.01045	0.00173	1.681e-09	36.4872
15	50850562	rs2414072	A	T	0.464475	-0.01135	0.00174	7.407e-11	42.5494
5	120102553	rs17503473	T	C	0.705266	0.01308	0.00187	2.852e-12	48.9252
9	1784713	rs34373811	T	G	0.781537	-0.01984	0.00203	1.494e-22	95.5193
18	21074255	rs303752	A	G	0.402402	-0.01515	0.00176	7.705e-18	74.0969
10	11149025	rs4354613	A	G	0.566354	-0.01262	0.00173	3.241e-13	53.2141
22	40019773	rs12170452	A	G	0.417693	0.01268	0.00174	2.67e-13	53.1056
4	103373286	rs13116385	A	G	0.0891438	-0.01864	0.0032	5.474e-09	33.9306
2	101069396	rs7579445	T	C	0.598999	-0.01144	0.00178	1.233e-10	41.3059
6	19227667	rs4712371	A	G	0.131075	-0.01638	0.00263	4.649e-10	38.7897
7	21409302	rs7793241	A	G	0.4502	-0.01086	0.00175	4.943e-10	38.5109
1	212397008	rs12064553	A	T	0.224068	0.01221	0.00207	3.521e-09	34.7929
17	50395539	rs10515007	T	C	0.16198	0.0145	0.00239	1.255e-09	36.8078
14	72425819	rs2067854	A	G	0.184632	0.01696	0.00212	1.295e-15	64
11	80317350	rs1949885	T	C	0.512488	-0.0106	0.00173	8.7e-10	37.5422
17	65696275	rs1979496	T	C	0.759763	0.01108	0.00201	3.734e-08	30.387
2	145214421	rs1427298	T	C	0.408824	0.01088	0.00175	5.595e-10	38.6529
18	25637562	rs62103084	T	C	0.101863	0.02003	0.00285	1.947e-12	49.3938
5	26913774	rs17563464	A	C	0.202525	-0.01641	0.00215	2.391e-14	58.2559
10	10874218	rs12783907	A	G	0.176933	0.01267	0.00223	1.355e-08	32.2807
8	9683113	rs10107661	A	G	0.189113	-0.0124	0.00226	4.297e-08	30.1042
4	90936165	rs13125618	A	C	0.638882	-0.01043	0.00177	3.481e-09	34.7234
16	51183728	rs11643654	A	C	0.574607	0.01268	0.00178	1.071e-12	50.7456
4	67891641	rs13141210	T	C	0.480166	0.01497	0.00175	1.06e-17	73.1758
2	193742529	rs2034218	T	C	0.480228	0.01364	0.00175	7.743e-15	60.7509
16	72211984	rs4788616	T	G	0.57607	-0.01012	0.00177	1.129e-08	32.69
3	36906822	rs28522146	C	G	0.397475	-0.01256	0.00177	1.253e-12	50.3539
14	73463479	rs1007934	A	G	0.379905	0.0103	0.00175	4.206e-09	34.6416
3	116529751	rs73147421	T	C	0.206391	-0.01519	0.00207	1.987e-13	53.8487
3	137082805	rs6795846	T	C	0.401601	-0.0104	0.00177	4.029e-09	34.5239
16	28555400	rs4787457	A	G	0.643548	0.0182	0.00179	2.399e-24	103.38
10	107447046	rs34412674	A	C	0.824392	-0.01268	0.00226	2.13e-08	31.4791
17	19236954	rs12602286	T	G	0.836264	0.0201	0.00259	8.443e-15	60.2272
13	59109077	rs2210150	A	G	0.984601	-0.04276	0.0075	1.168e-08	32.5052
9	14494845	rs7875078	A	C	0.479874	-0.00973	0.00174	2.209e-08	31.2699
5	136521281	rs10072007	T	C	0.125162	-0.01718	0.00258	2.619e-11	44.3411
2	80588091	rs11894424	A	C	0.927487	0.02404	0.0041	4.661e-09	34.3796
2	100865406	rs13026143	T	C	0.361411	0.02385	0.00178	8.419e-41	179.53
22	30067250	rs2857649	T	C	0.361318	-0.0119	0.0018	3.373e-11	43.7068
6	72408163	rs9446446	A	G	0.514814	-0.00954	0.00173	3.4e-08	30.4092
19	4474725	rs76608582	A	C	0.0389282	0.02979	0.00452	4.571e-11	43.4374
3	16865845	rs9882532	T	C	0.646289	0.01328	0.0018	1.49e-13	54.4316
12	123746961	rs10773002	A	T	0.270342	0.02466	0.002	7.69e-35	152.029
2	225773451	rs56121303	T	C	0.800139	-0.01173	0.00214	4.578e-08	30.0447
8	118932887	rs4298514	T	C	0.6836	0.01359	0.00187	4.126e-13	52.8148
6	66223843	rs9342482	T	G	0.245719	0.01298	0.002	9.053e-11	42.1201
4	3283422	rs7658462	T	C	0.169372	-0.01371	0.00229	2.285e-09	35.843
16	87443734	rs1050847	T	C	0.504912	0.01263	0.00175	5.44e-13	52.0872
8	30852826	rs2725370	T	C	0.28514	-0.01457	0.0019	1.739e-14	58.8047
11	112897073	rs11214468	T	C	0.268571	-0.01199	0.00199	1.583e-09	36.3021
12	14553711	rs7302054	T	C	0.520773	-0.01475	0.00173	1.566e-17	72.6929
9	99095223	rs10990570	A	G	0.150216	0.01596	0.0024	2.864e-11	44.2225
19	54443051	rs307913	A	G	0.855667	0.01385	0.00249	2.695e-08	30.9386
7	92662327	rs12534506	A	T	0.478796	-0.01496	0.00175	1.179e-17	73.0781
7	32263069	rs10240905	T	C	0.373529	-0.01409	0.0018	4.244e-15	61.2741
13	99100046	rs9556958	T	C	0.527348	-0.01296	0.00173	7.555e-14	56.12
2	142316255	rs16846463	A	G	0.903573	0.026	0.00287	1.456e-19	82.0697
7	114519339	rs113615161	T	C	0.126147	-0.01637	0.00254	1.25e-10	41.5365
7	117505487	rs7796203	A	G	0.5419	-0.01317	0.00174	4.054e-14	57.2892
5	93033082	rs12332731	A	T	0.192455	0.01713	0.00222	1.255e-14	59.54
2	162101261	rs11678980	A	G	0.434139	-0.01936	0.00175	2.237e-28	122.387
3	69930625	rs115000530	A	T	0.949091	-0.02743	0.00388	1.512e-12	49.9791
14	57336842	rs75672140	A	C	0.0369264	0.02489	0.00427	5.595e-09	33.9777
7	137040466	rs320684	A	G	0.537712	-0.01331	0.00173	1.629e-14	59.1921
5	140989410	rs11167753	T	C	0.740684	0.01093	0.00192	1.193e-08	32.4069
15	57190064	rs1529597	A	C	0.966554	0.02769	0.00466	2.735e-09	35.3081
4	38592424	rs6531651	A	T	0.482846	0.00983	0.00173	1.279e-08	32.286
2	233592501	rs6704768	A	G	0.541839	-0.01263	0.00174	4.473e-13	52.6876
9	3150887	rs1358906	A	G	0.376455	0.01104	0.00177	4.87e-10	38.9038
7	151328218	rs4726070	A	G	0.593086	0.0127	0.00177	6.595e-13	51.4827
4	172427073	rs11732657	A	G	0.715845	-0.01414	0.002	1.622e-12	49.9849
21	30408670	rs2274802	A	T	0.749569	0.01158	0.00201	8.265e-09	33.1914
8	130929166	rs401526	T	C	0.538651	-0.01231	0.00173	1.202e-12	50.6319
6	155938820	rs9478667	T	C	0.795534	0.01743	0.00276	2.916e-10	39.882
2	174043233	rs13009008	A	G	0.366677	-0.01284	0.00184	2.724e-12	48.6961
11	111586950	rs17565975	A	G	0.529504	-0.0115	0.00174	4.051e-11	43.6815
4	67091953	rs115454970	T	G	0.262827	-0.01163	0.00203	9.818e-09	32.8222
2	1129666	rs4366937	T	C	0.607268	-0.0103	0.00178	7.463e-09	33.4838
16	53455043	rs112494684	T	C	0.315738	0.01453	0.00188	1.034e-14	59.7332
7	39091043	rs10951590	T	C	0.32376	-0.01099	0.00184	2.126e-09	35.6747
14	24557642	rs11623285	T	G	0.871866	-0.01595	0.00255	3.919e-10	39.1238
4	170881729	rs6828996	A	G	0.330197	-0.01084	0.00184	4.12e-09	34.7075
3	184030838	rs34390533	A	C	0.235202	-0.01134	0.00202	2.11e-08	31.5154
5	88015545	rs34316	A	C	0.434694	0.02259	0.0018	2.982e-36	157.502
2	10977585	rs76076331	T	C	0.122605	0.0223	0.00252	9.823e-19	78.3085
19	13213801	rs117861106	T	C	0.0411765	-0.02285	0.00391	5.245e-09	34.1522
12	120946568	rs1671770	A	C	0.182615	0.01612	0.00227	1.341e-12	50.4288
1	72729142	rs1620977	A	G	0.25773	0.02262	0.00199	5.389e-30	129.205
7	48820536	rs36119825	A	G	0.445996	0.01031	0.00174	2.993e-09	35.109
9	72110562	rs11138947	T	C	0.711718	0.01261	0.00194	7.472e-11	42.25
7	126493379	rs11766962	T	C	0.79923	0.01306	0.00212	6.82e-10	37.9502
11	79123883	rs2175420	T	C	0.175208	0.01368	0.00223	8.576e-10	37.6324
13	91625722	rs7998344	T	C	0.274392	-0.01154	0.00192	1.954e-09	36.1251
20	43620856	rs6513959	A	G	0.695981	0.01238	0.00188	4.447e-11	43.3636
1	241871634	rs72768080	T	C	0.799415	-0.0131	0.00214	8.745e-10	37.4727
2	212635589	rs4132462	T	C	0.26931	-0.01734	0.00189	5.403e-20	84.1733
6	144965205	rs6929795	A	G	0.516184	0.01079	0.00173	4.97e-10	38.9001
2	77912236	rs11126628	T	C	0.351047	-0.01296	0.00235	3.712e-08	30.4141
5	124288193	rs10074013	A	G	0.260825	0.0152	0.00199	2.293e-14	58.342
7	8075222	rs7808399	A	G	0.444472	-0.01203	0.00174	4.476e-12	47.8005
5	60098267	rs4700393	A	G	0.452294	-0.02194	0.00173	7.918e-37	160.835
16	12531365	rs1035578	A	G	0.537542	-0.01351	0.00173	5.883e-15	60.9844
17	7362359	rs17732878	T	C	0.791146	-0.01397	0.00213	5.124e-11	43.0164
16	82828418	rs8052963	C	G	0.324161	-0.0124	0.00186	2.664e-11	44.4444
16	1246748	rs9933256	A	G	0.571281	0.01326	0.00175	3.765e-14	57.4131
12	56403577	rs772921	T	C	0.316123	0.0184	0.00183	8.509e-24	101.096
18	50907127	rs11665242	A	G	0.598429	0.01601	0.00174	3.964e-20	84.6612
5	57610069	rs37538	C	G	0.620249	0.01448	0.00176	2.1e-16	67.688
15	78012618	rs11855853	T	C	0.247213	0.01532	0.00197	8.186e-15	60.4763
9	73032476	rs4434676	A	T	0.398106	-0.01078	0.00175	6.861e-10	37.9456
7	101689714	rs373682	T	C	0.774407	0.01188	0.00208	1.22e-08	32.6217
1	57735595	rs663234	C	G	0.382553	0.01151	0.00177	7.741e-11	42.2867
20	41954383	rs4369924	A	G	0.182291	0.01518	0.00238	1.81e-10	40.6808
2	172785005	rs9784123	A	T	0.301755	0.01241	0.00189	5.449e-11	43.1142
15	75190690	rs7497201	A	G	0.304697	-0.01087	0.00189	9.264e-09	33.0777
20	59838099	rs6028083	T	C	0.389252	-0.01569	0.00178	1.053e-18	77.6973
7	75630274	rs8565	T	C	0.273791	0.01068	0.00195	4.46e-08	29.9967
3	8258174	rs17048855	A	G	0.328488	0.01403	0.00182	1.119e-14	59.4255
3	180734185	rs77025239	A	G	0.155282	-0.01661	0.00239	3.338e-12	48.2996
1	184698816	rs12126231	A	G	0.615984	0.01128	0.00177	1.646e-10	40.6136
16	83608924	rs34485537	T	C	0.38611	0.01249	0.00176	1.413e-12	50.3616
11	24980643	rs9704097	A	C	0.498599	-0.01224	0.00174	1.822e-12	49.4839
1	155975202	rs138368982	T	C	0.0203881	0.0358	0.00644	2.766e-08	30.9026
6	129374072	rs11757516	C	G	0.279227	0.01075	0.00196	3.925e-08	30.0819
21	42620520	rs2837992	T	C	0.379088	0.01474	0.00178	1.344e-16	68.5733
4	147872742	rs969512	A	T	0.660117	-0.01473	0.00182	6.734e-16	65.5032
10	65836969	rs12218315	A	G	0.153003	-0.01497	0.00241	5.304e-10	38.5842
9	88006338	rs17425572	A	G	0.45656	0.01423	0.00173	2.172e-16	67.6578
17	17596751	rs4925102	C	G	0.485679	0.01082	0.00173	4.037e-10	39.1167
6	16966052	rs72829857	A	G	0.759871	-0.01861	0.00205	1.143e-19	82.411
2	60173866	rs1559625	A	G	0.396751	0.01048	0.00178	3.502e-09	34.6643
3	143636421	rs2885198	A	G	0.504666	0.01135	0.00173	5.867e-11	43.0427
2	44854981	rs12468040	T	G	0.380136	0.01571	0.00178	9.582e-19	77.8955
3	49917021	rs77719387	A	T	0.0122729	-0.05144	0.00739	3.394e-12	48.4521
11	61464525	rs17827816	T	C	0.380166	0.00997	0.00178	2.239e-08	31.3726
1	96175936	rs10874938	A	T	0.532291	0.01529	0.00173	9.622e-19	78.1129
15	82429837	rs2654222	A	G	0.726702	0.01116	0.00192	6.513e-09	33.7852
8	105067737	rs7012546	T	C	0.403249	0.01114	0.00175	2.192e-10	40.5223
2	57699285	rs72618690	T	C	0.306314	-0.01099	0.00191	8.758e-09	33.1077
3	161148946	rs9858921	A	G	0.473991	-0.01128	0.00173	7.689e-11	42.5134
3	103295384	rs9853928	T	C	0.24381	-0.01215	0.00212	1.022e-08	32.8459
1	200871876	rs296529	A	G	0.346782	-0.01117	0.00179	4.339e-10	38.9404
12	24865641	rs71450450	A	G	0.959409	0.02258	0.00407	2.905e-08	30.7793
12	188285	rs2368831	T	C	0.564182	-0.01126	0.00179	2.924e-10	39.5704
2	51819019	rs72807818	A	G	0.126609	0.02197	0.00256	9.541e-18	73.6513
4	45997384	rs1504492	A	G	0.44886	0.01227	0.00178	5.322e-12	47.517
1	204587569	rs3747631	C	G	0.201217	0.023	0.00212	1.793e-27	117.702
9	96251061	rs4743923	T	C	0.651509	-0.0114	0.0018	2.141e-10	40.1111
11	11670871	rs7928622	A	T	0.683415	-0.01033	0.00185	2.187e-08	31.1786
11	66092567	rs76878669	C	G	0.766677	0.01571	0.00208	4.925e-14	57.0461
6	152218079	rs11756123	A	T	0.367108	-0.01592	0.0018	1.139e-18	78.2242
11	110017000	rs624957	A	G	0.263982	0.01147	0.00199	7.919e-09	33.2216
2	24119404	rs114460989	T	G	0.036372	-0.02683	0.00467	9.318e-09	33.0071
5	113898581	rs406413	A	T	0.79133	0.01975	0.00212	1.498e-20	86.7886
9	23358495	rs7029718	A	G	0.406129	0.02876	0.00177	4.253e-59	264.017
14	37054590	rs1007731	A	C	0.107684	-0.01619	0.00274	3.454e-09	34.9134
9	134870755	rs4382592	T	G	0.322836	-0.01796	0.00188	1.488e-21	91.2635
7	69962336	rs3094896	C	G	0.50405	-0.00958	0.00173	3.046e-08	30.6647
8	77372988	rs56099375	T	C	0.218802	0.01189	0.00204	5.834e-09	33.9706
4	106183474	rs2726458	T	C	0.416338	0.01575	0.00175	2.623e-19	81
2	174171884	rs4972400	A	G	0.335633	0.01194	0.00184	8.937e-11	42.1088
2	125873208	rs13010566	A	C	0.460055	-0.01168	0.00173	1.512e-11	45.582
16	62193640	rs9929556	T	G	0.560009	-0.0111	0.00175	2.064e-10	40.2318
8	42395632	rs2923432	C	G	0.630259	0.01115	0.00179	5.081e-10	38.8011
3	141147414	rs7650602	T	C	0.567601	-0.01064	0.00174	9.813e-10	37.3925
19	19651577	rs12981405	T	C	0.158577	-0.01395	0.00232	1.909e-09	36.1553
18	35159124	rs9964724	T	C	0.673637	0.02184	0.00186	7.211e-32	137.873
1	44007648	rs2842189	T	C	0.355975	0.01869	0.00179	1.519e-25	109.022
5	63020706	rs1503526	T	C	0.498953	0.01216	0.00173	2.099e-12	49.4055
2	60713235	rs10189857	A	G	0.562889	0.01933	0.00174	1.217e-28	123.414
10	90054268	rs11202702	A	G	0.437619	0.01169	0.00174	2.001e-11	45.1368
9	121958917	rs10760023	C	G	0.662365	-0.0107	0.00186	8.764e-09	33.0934
6	99536298	rs13216468	T	G	0.0847398	0.01933	0.0034	1.304e-08	32.3226
19	54960747	rs192436652	T	C	0.0273021	-0.04052	0.00554	2.606e-13	53.4958
6	114205234	rs10499077	A	C	0.8836	-0.01834	0.00276	3.031e-11	44.1551
12	54668908	rs17110109	T	C	0.602741	-0.01319	0.00178	1.133e-13	54.9098
4	160494997	rs998887	A	C	0.534324	0.01537	0.00173	6.478e-19	78.9324
1	171555402	rs235499	A	T	0.813428	0.01285	0.00226	1.202e-08	32.3288
5	133830395	rs6871635	A	G	0.413613	-0.0114	0.00176	9.268e-11	41.9551
18	77578191	rs11663602	A	C	0.285479	-0.01366	0.00193	1.535e-12	50.0941
8	19818976	rs319	A	C	0.769695	0.01128	0.00202	2.368e-08	31.1828
7	71739916	rs35417702	T	C	0.526902	-0.01569	0.00173	1.221e-19	82.2534
14	69481343	rs242093	A	G	0.593117	-0.0134	0.00175	1.907e-14	58.6318
10	111761351	rs17126938	T	C	0.858285	-0.017	0.00254	2.31e-11	44.7951
18	53397199	rs784257	T	C	0.168494	0.0162	0.00224	4.978e-13	52.3039
20	58218888	rs7273927	A	G	0.172005	-0.0173	0.00238	3.987e-13	52.837
10	63524979	rs2588917	A	C	0.432076	-0.01051	0.00174	1.638e-09	36.4844
2	80421805	rs112806496	C	G	0.927518	-0.02238	0.0031	5.045e-13	52.1191
1	243420388	rs3897821	A	G	0.665306	0.01761	0.00183	8.23e-22	92.6012
9	14155418	rs7863447	A	G	0.797736	0.01964	0.00237	1.195e-16	68.673
9	135537006	rs7034656	C	G	0.747475	-0.01193	0.00197	1.454e-09	36.6732
7	128402782	rs113520408	A	G	0.261303	0.01674	0.00195	8.832e-18	73.6956
14	30137407	rs17115183	T	C	0.395873	-0.00963	0.00176	4.551e-08	29.9383
7	75163169	rs1167827	A	G	0.447798	0.01345	0.00176	2.506e-14	58.4009
6	26325888	rs2179152	T	C	0.350447	-0.01643	0.00179	3.849e-20	84.2498
2	240267305	rs62182135	A	C	0.313289	0.01234	0.00189	6.813e-11	42.6292
12	82257633	rs10862376	A	T	0.148168	0.01664	0.00243	7.922e-12	46.8915
16	65448079	rs818415	T	G	0.792301	-0.01454	0.00223	6.817e-11	42.5127
4	122963344	rs13145650	T	C	0.919741	-0.01995	0.00312	1.494e-10	40.8862
3	181420180	rs75907840	T	G	0.818109	0.01347	0.00233	7.521e-09	33.4213
13	62602477	rs66468848	T	C	0.711949	0.01359	0.00191	1.009e-12	50.6258
11	72365669	rs72962169	T	C	0.158084	-0.01991	0.00235	2.243e-17	71.7806
2	220321334	rs73085297	A	G	0.961826	-0.02826	0.00465	1.178e-09	36.935
1	174062372	rs10912728	T	C	0.276147	0.01107	0.00201	3.679e-08	30.3321
7	135221170	rs6966898	T	C	0.336665	-0.01245	0.00183	1.107e-11	46.2846
7	42021741	rs6463082	A	G	0.632445	-0.01057	0.0018	4.369e-09	34.483
4	140753103	rs12643771	T	C	0.315368	0.01653	0.00187	1.036e-18	78.138
16	61503635	rs9938678	A	T	0.778164	-0.01413	0.00209	1.323e-11	45.708
2	161356295	rs62175970	T	C	0.966831	-0.03007	0.00489	7.858e-10	37.8137
1	175837673	rs4652135	A	C	0.718633	0.01307	0.00194	1.485e-11	45.3887
17	42920929	rs11871429	A	G	0.77085	0.01487	0.00206	5.087e-13	52.106
5	92182752	rs6867851	C	G	0.39943	-0.01347	0.00176	1.923e-14	58.5747
7	133178410	rs73148993	A	C	0.186788	-0.02128	0.00222	8.961e-22	91.8835
7	2028968	rs34809719	T	G	0.211934	0.01804	0.00219	1.737e-16	67.8555
4	2868067	rs7655104	T	G	0.285017	0.01675	0.00191	1.51e-18	76.9065
5	102535528	rs74643044	T	C	0.960517	-0.02561	0.00393	7.104e-11	42.4653
4	705629	rs150537577	A	G	0.916785	-0.01899	0.00332	1.085e-08	32.717
13	92044587	rs11620355	A	G	0.088959	0.0184	0.00305	1.613e-09	36.3945
1	216693263	rs1391513	T	C	0.668663	-0.0118	0.0019	4.845e-10	38.5706
10	65191645	rs7924036	T	G	0.504835	0.01635	0.00173	3.34e-21	89.3189
15	73618238	rs3826043	T	C	0.442516	0.00961	0.00175	4.011e-08	30.1558
1	7525982	rs1193240	A	C	0.423252	0.01079	0.00175	7.609e-10	38.016
6	119233480	rs10456918	A	C	0.840761	-0.01673	0.00228	2.309e-13	53.8421
11	57501182	rs2956981	T	C	0.43049	0.01076	0.00178	1.532e-09	36.5413
10	106769696	rs10884078	A	G	0.187835	-0.01608	0.00221	3.499e-13	52.9404
Lifetime smoking index
chr	pos	SNP	effect allele	other allele	eaf	beta	SE	P-value	Fstat
1	7526486	rs1193237	G	C	0.439176	-0.00776138	0.00139716	2.8e-08	30.8593
1	32178489	rs4949465	T	C	0.869552	-0.0116055	0.00205788	1.7e-08	31.8044
1	44076469	rs549845	G	A	0.301161	0.0112613	0.00150857	8.3e-14	55.7245
1	49977965	rs1933270	T	G	0.363726	0.00921831	0.00143808	1.5e-10	41.09
1	66407352	rs7528604	G	A	0.565613	0.00965269	0.00140141	5.7e-12	47.4424
1	73860028	rs11210229	A	G	0.383666	0.011702	0.00142273	2e-16	67.6512
1	75005067	rs7553348	G	A	0.437656	0.00963399	0.00139643	5.2e-12	47.5964
1	91193049	rs10922907	A	T	0.45105	0.0101748	0.00139495	3e-13	53.2028
1	96175101	rs1931263	G	T	0.510321	-0.00760874	0.0013858	4e-08	30.1456
1	99514554	rs7519626	C	T	0.323676	0.00842015	0.00147893	1.2e-08	32.4149
1	107593201	rs9435340	T	A	0.344234	0.00834773	0.00146424	1.2e-08	32.5022
1	162090536	rs10918701	G	A	0.372247	0.00802389	0.00143191	2.1e-08	31.4006
2	651349	rs2867112	T	G	0.834596	0.0147832	0.00188747	4.8e-15	61.3447
2	22548774	rs6741228	T	C	0.433309	0.00793282	0.00140363	1.6e-08	31.9411
2	44326028	rs62135536	C	T	0.968256	0.0243444	0.00396165	8e-10	37.7612
2	45154418	rs7569203	A	C	0.688725	-0.0107595	0.0015002	7.4e-13	51.4382
2	57995348	rs13016665	C	A	0.576725	-0.00848745	0.0014118	1.8e-09	36.1417
2	60136176	rs4671357	T	C	0.518819	-0.00944175	0.00138991	1.1e-11	46.1457
2	60475509	rs359243	T	C	0.392886	-0.00871975	0.00142539	9.5e-10	37.4232
2	104469564	rs2678670	A	T	0.485528	0.00873079	0.00138756	3.1e-10	39.5916
2	105973094	rs62155874	A	G	0.87336	-0.0169073	0.00208546	5.2e-16	65.7271
2	113240183	rs3811038	T	C	0.723852	-0.00954466	0.00155745	8.9e-10	37.5572
2	146175106	rs2890772	G	T	0.413181	-0.0136979	0.00140672	2.1e-22	94.8184
2	161362830	rs62175972	T	C	0.965939	0.0217461	0.00385678	1.7e-08	31.7916
2	166199284	rs3769949	T	A	0.527845	-0.00825646	0.00138563	2.5e-09	35.5053
2	174043233	rs13009008	A	G	0.327713	0.00863272	0.00147329	4.6e-09	34.3336
2	182073742	rs4473348	A	T	0.249978	-0.0104317	0.00159675	6.4e-11	42.6812
2	202885506	rs12623702	A	G	0.613375	-0.00977238	0.00142787	7.7e-12	46.8407
3	16859710	rs6779302	G	T	0.632921	-0.00875253	0.0014392	1.2e-09	36.9849
3	49317338	rs6778080	T	C	0.267372	0.0111141	0.00156621	1.3e-12	50.3557
3	77582005	rs775758	A	T	0.432859	0.00801379	0.00140266	1.1e-08	32.6416
3	84892866	rs421983	T	C	0.519028	0.00870743	0.00138561	3.3e-10	39.491
3	107811142	rs326341	G	A	0.524943	0.00943522	0.00139247	1.2e-11	45.9127
3	131074511	rs73220544	A	C	0.842295	-0.0108189	0.0019126	1.5e-08	31.9976
3	157412246	rs9842947	C	T	0.326165	-0.00877189	0.00148073	3.1e-09	35.0941
4	2881256	rs624833	T	G	0.694697	0.00928567	0.00150361	6.6e-10	38.1378
4	23678196	rs61796681	A	T	0.912365	-0.0134163	0.00244752	4.2e-08	30.0478
4	35418368	rs317021	T	A	0.814287	-0.011567	0.00179087	1.1e-10	41.717
4	112422145	rs72678864	G	A	0.828591	0.0123829	0.0018387	1.6e-11	45.3548
4	147952241	rs17576594	G	A	0.7235	0.0109502	0.00155159	1.7e-12	49.807
5	13246336	rs11948770	T	C	0.768248	-0.0102364	0.00164524	4.9e-10	38.7111
5	43161351	rs71627581	G	A	0.888811	0.0132566	0.00219871	1.6e-09	36.352
5	50812738	rs10052591	T	C	0.573358	0.00839979	0.00140216	2.1e-09	35.8874
5	60388313	rs2080870	A	T	0.258107	0.00863309	0.00158257	4.9e-08	29.7582
5	87756918	rs4571506	C	T	0.539523	0.00787701	0.00139172	1.5e-08	32.0346
5	106420589	rs4957528	A	C	0.208497	-0.0101225	0.00172212	4.2e-09	34.5501
5	133861756	rs329120	C	T	0.580672	0.00965704	0.00140509	6.3e-12	47.2367
5	166993972	rs986391	G	A	0.366555	0.0111388	0.0014379	9.4e-15	60.0094
5	167604213	rs13153393	A	G	0.883937	-0.0137451	0.00217329	2.5e-10	40
5	170530930	rs245774	A	G	0.271691	-0.00901601	0.00155972	7.4e-09	33.4145
6	26255451	rs6935954	A	G	0.421108	0.0095817	0.00140192	8.2e-12	46.7131
6	37477000	rs2254710	C	A	0.236356	0.00899636	0.00163085	3.5e-08	30.4303
6	52861990	rs2894808	T	A	0.922121	-0.0152983	0.0025912	3.5e-09	34.8566
6	67475273	rs12202536	A	G	0.512754	-0.00823391	0.00138601	2.8e-09	35.2923
6	111707821	rs7766610	C	A	0.182634	0.0125839	0.00179283	2.2e-12	49.2666
7	3560401	rs1922018	C	T	0.364422	0.0100328	0.00143771	3e-12	48.6969
7	32315613	rs10226228	A	G	0.62964	-0.0114099	0.00143702	2e-15	63.0432
7	96629103	rs11768481	C	A	0.666168	0.00901238	0.00147464	9.9e-10	37.3514
7	99081730	rs6962772	A	G	0.845551	0.011064	0.00191645	7.8e-09	33.3295
7	111092478	rs10282292	C	T	0.361838	0.00896219	0.0014469	5.9e-10	38.3664
7	115057862	rs2401924	G	C	0.501955	0.0105718	0.00138906	2.7e-14	57.9236
7	117543063	rs7807019	A	G	0.540327	-0.0104211	0.00139062	6.7e-14	56.1578
7	132309592	rs6957896	C	T	0.503261	-0.00758434	0.00138695	4.5e-08	29.9029
7	132664757	rs4731925	C	T	0.315607	-0.00829239	0.00149022	2.6e-08	30.9641
8	9604066	rs35169606	T	G	0.612204	0.00877627	0.00144385	1.2e-09	36.9467
8	27425349	rs11783093	C	T	0.838811	0.01571	0.00189655	1.2e-16	68.6157
8	91839576	rs2062882	G	A	0.586782	-0.0081103	0.00141998	1.1e-08	32.6219
8	95578201	rs72674867	A	T	0.764568	0.00898766	0.00163396	3.8e-08	30.2559
9	3014254	rs4543592	T	C	0.519912	-0.00866243	0.0013891	4.5e-10	38.8877
9	82430418	rs7039819	G	A	0.427307	0.00873433	0.00140501	5.1e-10	38.6456
9	86761745	rs1246265	T	C	0.30456	-0.00886526	0.00150907	4.2e-09	34.5115
9	122046875	rs1221148	C	G	0.587062	0.00916504	0.00140711	7.3e-11	42.4241
9	128471924	rs13296519	G	T	0.606385	-0.00970128	0.00141888	8.1e-12	46.7484
9	136463019	rs113382419	C	A	0.889325	-0.0282339	0.00221376	3e-37	162.66
10	8802912	rs11255908	T	G	0.743485	-0.0100713	0.00158809	2.3e-10	40.218
10	63576286	rs2675638	G	A	0.58057	0.00849857	0.00140017	1.3e-09	36.8409
10	74738269	rs10823968	A	T	0.632969	0.00813544	0.00145258	2.1e-08	31.3676
10	92912773	rs17553262	A	C	0.884605	-0.0127323	0.00218148	5.3e-09	34.0652
10	104438565	rs7077678	C	T	0.623429	0.00855025	0.00143575	2.6e-09	35.465
10	104640052	rs12244388	G	A	0.661124	-0.0132503	0.00146413	1.4e-19	81.9016
10	106467853	rs3896224	A	G	0.585286	0.00962696	0.00141792	1.1e-11	46.0972
11	16377356	rs34866095	A	G	0.686187	-0.00857198	0.00150558	1.2e-08	32.4156
11	17070365	rs75742406	G	A	0.738854	0.00961948	0.00158486	1.3e-09	36.8401
11	27667236	rs17309874	G	A	0.740357	-0.0112899	0.00158234	9.7e-13	50.9074
11	28674592	rs4391802	A	G	0.707464	0.0103191	0.00152789	1.4e-11	45.6141
11	46632809	rs112282219	G	A	0.958949	-0.0231662	0.00350418	3.8e-11	43.7056
11	112877304	rs9919670	G	A	0.612185	-0.0152438	0.00142114	7.6e-27	115.057
12	50015942	rs74086911	G	A	0.925459	0.0148021	0.00264197	2.1e-08	31.39
12	56473808	rs7297175	T	C	0.431355	-0.00811649	0.0013992	6.6e-09	33.6494
12	75380511	rs10879871	T	G	0.343436	-0.00957988	0.00145803	5e-11	43.1705
12	84758368	rs12831617	C	T	0.764305	-0.00918459	0.00163314	1.9e-08	31.6281
13	67332812	rs6562474	C	G	0.650606	0.00836914	0.0014611	1e-08	32.8097
13	100546450	rs7333559	G	A	0.211711	0.01074	0.00170716	3.2e-10	39.5786
14	57342912	rs860326	C	T	0.427696	0.00833808	0.0014023	2.7e-09	35.355
14	77502546	rs7155595	A	C	0.674282	-0.00885162	0.00148508	2.5e-09	35.526
14	104198251	rs3742365	T	C	0.595136	-0.0107929	0.0014159	2.5e-14	58.1047
15	47680815	rs35175834	G	A	0.78844	-0.0164032	0.00169847	4.6e-22	93.2699
15	74044197	rs28485305	C	T	0.631482	0.00800666	0.00143887	2.6e-08	30.9642
15	78817929	rs8042849	C	T	0.34229	0.0192164	0.00146183	1.8e-39	172.803
15	97514404	rs8042134	T	G	0.541083	-0.00994136	0.0014011	1.3e-12	50.3447
15	99204483	rs6598539	T	C	0.488672	-0.00815056	0.00138941	4.5e-09	34.4123
16	746611	rs11861214	G	T	0.78364	0.00945079	0.00168455	2e-08	31.4752
16	24728227	rs12708665	A	G	0.284632	-0.0090871	0.00153886	3.5e-09	34.87
16	31165795	rs57611503	G	A	0.484578	0.00774344	0.00141026	4e-08	30.1488
16	69556715	rs889398	C	T	0.588005	0.0092407	0.00141367	6.3e-11	42.7281
16	75640521	rs60952428	T	C	0.909149	0.0134109	0.00241933	3e-08	30.7274
16	87443734	rs1050847	C	T	0.425845	0.00797046	0.00140503	1.4e-08	32.1807
16	89645437	rs369230	G	T	0.307565	-0.00908882	0.001511	1.8e-09	36.1815
17	27588806	rs8614	C	A	0.817489	-0.0114612	0.00179679	1.8e-10	40.6879
17	37834367	rs732083	G	A	0.333362	0.00834823	0.00147311	1.5e-08	32.1158
17	47031973	rs9904288	T	C	0.707772	0.00842758	0.0015229	3.1e-08	30.6241
17	50333733	rs67596067	G	A	0.648812	-0.00887666	0.00145843	1.2e-09	37.0449
18	35138245	rs12967855	A	G	0.331225	0.0081887	0.00147934	3.1e-08	30.6404
18	50863861	rs62098013	G	A	0.63991	-0.00856663	0.00145676	4.1e-09	34.5815
18	77576337	rs71367545	G	A	0.790533	-0.0103197	0.0017038	1.4e-09	36.6857
19	4474725	rs76608582	C	A	0.953011	0.0216317	0.00344003	3.2e-10	39.5418
19	18471610	rs35343344	C	A	0.732713	0.00918144	0.00159594	8.8e-09	33.097
20	19616429	rs4814873	C	T	0.76659	0.00971214	0.00163637	2.9e-09	35.2263
20	31145415	rs6119897	G	A	0.761716	-0.0128038	0.00162704	3.6e-15	61.9272
20	44761377	rs12481282	G	C	0.722343	-0.00894356	0.00154935	7.8e-09	33.3213
20	59032097	rs348809	A	G	0.347637	-0.00828381	0.00145602	1.3e-08	32.3687
20	61984317	rs6011779	C	T	0.191239	0.0191152	0.00176364	2.3e-27	117.473
21	40702786	rs147412694	G	A	0.850009	-0.0115726	0.00194865	2.9e-09	35.2691
21	46665208	rs2838834	C	T	0.699459	-0.00936489	0.00151488	6.3e-10	38.2163
22	31212410	rs136233	A	G	0.809084	-0.00995614	0.00176918	1.8e-08	31.6693
22	41798520	rs202645	A	G	0.202939	-0.0101598	0.00172497	3.9e-09	34.6902
Drinks per week
chr	pos	SNP	effect allele	other allele	eaf	beta	SE	P-value	Fstat
chr16	28478025	rs34839	C	T	0.39165	-0.0179	0.003	3.96e-12	35.6011
chr19	48723786	rs11666792	A	G	0.480119	0.0185	0.003	8.71e-11	38.0278
chr2	27508073	rs1260326	C	T	0.589463	0.015	0.003	1.32e-08	25
chr2	44924461	rs72794102	T	C	0.33002	0.0147	0.003	2.54e-08	24.01
chr3	85547515	rs11712915	C	A	0.232604	0.0201	0.003	4.03e-11	44.89
chr4	102276925	rs13135092	G	A	0.0854871	-0.0321	0.006	6.93e-09	28.6225
chr4	39413373	rs11940694	G	A	0.611332	0.0212	0.003	7.37e-16	49.9378
chr4	99318162	rs1229984	C	T	0.971173	0.131	0.008	4.24e-67	268.141
chr4	99366726	rs1583973	T	C	0.0924453	0.0274	0.004	1.89e-12	46.9225
chr7	69779326	rs210593	G	A	0.323062	-0.0163	0.003	1.02e-09	29.5211
BMI
chr	pos	SNP	effect allele	other allele	eaf	beta	SE	P-value	Fstat
1	1708801	rs12044597	G	A	0.5029	0.0143	0.0016	1.69981e-18	79.8789
1	17306675	rs2284746	G	C	0.5238	-0.0104	0.0017	1.40001e-09	37.4256
1	23299906	rs6692586	G	A	0.832	-0.0192	0.0023	1.10002e-16	69.6862
1	34581472	rs705217	G	T	0.3652	-0.0102	0.0018	9.29994e-09	32.1111
1	39591779	rs4660443	T	C	0.2218	0.0164	0.0021	6.79986e-15	60.9887
1	209543560	rs17014375	G	T	0.1348	0.0172	0.0025	1.10002e-11	47.3344
1	2444414	rs7535528	A	G	0.3741	-0.0152	0.0018	1.39991e-16	71.3086
1	6713114	rs2235564	T	C	0.3466	0.0131	0.0018	3.69999e-13	52.966
1	32125943	rs10914462	G	A	0.4255	-0.0112	0.0017	1.5e-10	43.4048
1	112318484	rs12033257	G	A	0.3835	-0.0146	0.0018	2.39994e-15	65.7901
1	151018861	rs6587552	G	A	0.7591	-0.0173	0.002	1.59993e-17	74.8225
1	154989595	rs6673081	C	T	0.5534	-0.01	0.0018	1.79999e-08	30.8642
1	177889480	rs543874	G	A	0.1952	0.0475	0.002	1.1995e-122	564.062
1	219633869	rs11118308	G	A	0.4703	-0.0101	0.0016	4.79999e-10	39.8477
1	57874879	rs17425707	C	T	0.1003	0.0167	0.0028	4.39997e-09	35.5727
1	96322205	rs6593688	G	A	0.3733	0.0137	0.0018	8.60003e-15	57.929
1	243684019	rs946824	C	T	0.859	-0.0206	0.0026	1.10002e-15	62.7751
1	7728391	rs1891216	G	T	0.3759	0.0107	0.0018	2.39999e-09	35.3364
1	11129848	rs2791653	G	A	0.7577	-0.0141	0.0019	1.29987e-13	55.072
1	49589847	rs657452	G	A	0.6216	-0.0188	0.0017	7.19946e-29	122.298
1	62594677	rs2481665	C	T	0.4408	-0.0161	0.0016	7.19946e-23	101.254
1	66434743	rs7519259	A	G	0.5356	0.0125	0.0017	3.80014e-13	54.0657
1	74995225	rs7551507	T	C	0.5633	-0.0184	0.0016	9.30037e-30	132.25
1	77967523	rs12049202	T	C	0.203	0.024	0.0022	1e-28	119.008
1	85201228	rs818524	C	T	0.6939	0.0106	0.0019	3.40001e-08	31.1247
1	115266306	rs2007231	T	C	0.6387	-0.0104	0.0018	5.19996e-09	33.3827
1	167280354	rs10733051	G	A	0.4802	-0.0097	0.0016	2.90001e-09	36.7539
1	174478100	rs12564992	G	A	0.1144	0.0196	0.0026	5.30029e-14	56.8284
1	225668524	rs10915840	A	G	0.283	-0.0118	0.0019	1.29999e-09	38.5706
1	33776728	rs4653017	T	C	0.6818	0.0122	0.0018	4.49987e-11	45.9383
1	47684677	rs977747	G	T	0.5949	-0.0169	0.0017	1.29987e-24	98.827
1	72838529	rs1993709	G	A	0.8177	0.0331	0.0021	1.9002e-57	248.438
1	96924097	rs11165643	T	C	0.5828	0.0206	0.0017	1.39991e-35	146.837
1	98299475	rs10747488	A	C	0.7601	-0.0123	0.002	1.2e-09	37.8225
1	107962328	rs11185111	A	G	0.3042	-0.0129	0.0019	7.70016e-12	46.097
1	110082886	rs7550711	T	C	0.03058	0.0649	0.005	3.19963e-38	168.48
1	156406853	rs4414033	A	G	0.627	0.0129	0.0018	1.39991e-12	51.3611
1	190239907	rs10920678	G	A	0.5709	-0.0155	0.0016	1.50003e-21	93.8477
1	195047936	rs12041258	C	T	0.2287	-0.0146	0.002	9.49948e-13	53.29
1	201841476	rs2820311	G	A	0.3369	0.0235	0.0018	4.10015e-38	170.448
1	202106797	rs16849710	G	A	0.515	-0.0116	0.0018	6.00067e-11	41.5309
2	6160943	rs2693826	A	G	0.4421	-0.0137	0.0017	1.99986e-15	64.9446
2	29100642	rs4358081	C	A	0.4631	0.0097	0.0017	1.5e-08	32.5571
2	59307725	rs6545714	A	G	0.6139	-0.0191	0.0017	9.09913e-31	126.232
2	81816251	rs1371108	A	C	0.3247	0.0119	0.0018	8.99912e-11	43.7068
2	104159785	rs4851029	G	T	0.5247	0.0121	0.0017	1.69981e-12	50.6609
2	164581241	rs10192119	G	T	0.1673	0.0166	0.0022	2.99985e-14	56.9339
2	165427825	rs1521527	C	G	0.5324	-0.0121	0.0017	3.10027e-12	50.6609
2	172649755	rs17499593	G	C	0.1897	0.0125	0.0022	1.09999e-08	32.2831
2	198950240	rs1064213	A	G	0.492	0.012	0.0017	2.39994e-12	49.827
2	416815	rs4639527	G	A	0.3012	0.0172	0.0019	3.29989e-20	81.9501
2	632348	rs13021737	G	A	0.8319	0.0574	0.0021	7.49894e-157	747.111
2	41637688	rs10169594	C	T	0.3596	0.0121	0.0018	1.99986e-11	45.1883
2	100814858	rs4556997	A	C	0.1349	0.0197	0.0024	6.90081e-17	67.3767
2	147903382	rs429343	G	A	0.5813	-0.015	0.0017	6.79986e-18	77.8547
2	159519368	rs3764835	A	G	0.1528	-0.0141	0.0024	3.09999e-09	34.5156
2	166185707	rs3754963	T	A	0.2574	-0.0123	0.002	3.29997e-10	37.8225
2	175079125	rs12328930	C	T	0.4235	0.0098	0.0017	1.79999e-08	33.2318
2	181550962	rs1528435	T	C	0.6331	0.0164	0.0017	9.09913e-23	93.0657
2	203820275	rs3731695	C	T	0.5582	0.0116	0.0016	7.89951e-13	52.5625
2	213413231	rs7599312	A	G	0.2652	-0.0186	0.0019	6.90081e-24	95.8338
2	27730940	rs1260326	C	T	0.5973	0.0105	0.0017	3.89996e-10	38.1488
2	35471626	rs17399237	C	T	0.5497	-0.0129	0.0017	6.70039e-14	57.5813
2	50233352	rs930295	C	A	0.8417	-0.0211	0.0023	1e-19	84.1607
2	58935282	rs4671328	G	T	0.5533	-0.0219	0.0017	2.19989e-36	165.955
2	86766153	rs7557796	C	T	0.6524	-0.016	0.0018	2.29985e-19	79.0123
2	105454590	rs10197031	C	T	0.2834	0.0166	0.0019	1.9002e-18	76.3324
2	155668460	rs1445652	A	G	0.1855	0.0123	0.0022	4.30002e-08	31.2583
2	205375909	rs4482463	A	C	0.9213	-0.0331	0.0033	2.80027e-23	100.607
2	207174316	rs3732084	C	T	0.6139	0.0107	0.0018	1.09999e-09	35.3364
2	230817437	rs2162524	C	T	0.3321	0.0155	0.0018	4.10015e-17	74.1512
2	25150296	rs10182181	G	A	0.4753	0.0325	0.0016	6.70039e-90	412.598
2	113955074	rs902695	A	G	0.4798	-0.0103	0.0017	2.19999e-09	36.7093
2	137435455	rs4954638	C	A	0.2492	-0.0118	0.002	2.90001e-09	34.81
2	144051398	rs4589691	G	C	0.1579	0.0141	0.0024	4.70002e-09	34.5156
2	220163543	rs11889536	G	A	0.1493	-0.0189	0.0024	6.4003e-15	62.0156
2	16613889	rs934224	T	C	0.7399	0.0107	0.002	4.70002e-08	28.6225
2	46957845	rs4952843	G	A	0.3807	-0.0131	0.0018	6.79986e-14	52.966
2	55238677	rs3806572	A	G	0.2788	-0.0145	0.0019	1.59993e-14	58.241
2	67836507	rs2861683	C	A	0.407	-0.0144	0.0017	1.29987e-16	71.7509
2	142293146	rs17551974	A	C	0.1782	-0.0141	0.0022	1.89998e-10	41.0764
2	208255518	rs17203016	G	A	0.196	0.015	0.002	2.09991e-13	56.25
2	228985505	rs199783965	T	C	0.3461	0.0156	0.0018	6.4998e-18	75.1111
2	236903093	rs2317299	C	T	0.5597	-0.0106	0.0017	1.29999e-09	38.8789
3	35443653	rs17033117	T	C	0.1872	0.0137	0.0022	8.9e-10	38.7789
3	49924424	rs11713193	A	G	0.5073	0.0239	0.0017	2.39994e-44	197.651
3	62481063	rs1452075	T	C	0.7277	0.0141	0.0018	1.29987e-14	61.3611
3	88104411	rs1006896	C	A	0.1061	-0.0234	0.0027	5.50047e-18	75.1111
3	135926622	rs645040	T	G	0.7762	0.0171	0.002	2.49977e-18	73.1025
3	181329682	rs6443750	C	T	0.8068	0.0148	0.0021	3.19963e-12	49.6689
3	185834499	rs9816226	T	A	0.8199	0.0323	0.0021	1.59993e-52	236.574
3	194851700	rs1552893	G	A	0.2777	-0.0126	0.0019	8.10028e-11	43.9778
3	196088464	rs6764533	A	G	0.359	0.0116	0.0018	1.40001e-10	41.5309
3	10027724	rs17535749	A	G	0.1023	0.015	0.0027	2.5e-08	30.8642
3	42305131	rs754635	G	C	0.8873	0.0198	0.0027	2.19989e-13	53.7778
3	66427259	rs7626079	T	C	0.3434	0.011	0.0018	1.6e-09	37.3457
3	158285280	rs1656377	C	T	0.5885	0.0099	0.0017	1.6e-08	33.9135
3	180441172	rs13069244	A	G	0.07747	0.0187	0.0032	2.99999e-09	34.1494
3	12928762	rs2600226	T	C	0.6697	-0.0116	0.0019	3.69999e-10	37.2742
3	13433158	rs9845966	G	T	0.5479	-0.0105	0.0017	2.5e-10	38.1488
3	20441050	rs4858193	C	T	0.2779	-0.0129	0.0019	1.59993e-11	46.097
3	42427191	rs33500	T	C	0.8082	-0.0167	0.0022	4.30031e-14	57.6219
3	62711674	rs538579	C	G	0.3228	0.0137	0.0019	1.29987e-13	51.9917
3	81808602	rs3772882	A	C	0.3661	0.0127	0.0018	6.59933e-13	49.7809
3	107820063	rs7640424	T	C	0.2969	-0.0136	0.0018	2.29985e-14	57.0864
3	116935323	rs2868975	A	G	0.178	-0.0143	0.0023	2.19999e-10	38.656
3	170724883	rs8192675	C	T	0.2888	0.0152	0.0018	1.39991e-17	71.3086
3	12426936	rs10510419	T	G	0.1416	-0.0177	0.0023	2.19989e-14	59.2231
3	61236462	rs2365389	T	C	0.4143	-0.0174	0.0017	1.29987e-25	104.761
3	82647990	rs6785245	C	T	0.3969	0.0132	0.0017	4.00037e-14	60.2907
3	119618053	rs12629015	G	A	0.1852	-0.0135	0.0023	2.1e-09	34.4518
3	131758077	rs1320903	A	G	0.3174	0.0216	0.0018	9.20026e-32	144
3	141275436	rs16851483	T	G	0.06928	0.0369	0.0035	3.19963e-26	111.152
3	156299313	rs7615297	G	C	0.1465	-0.0149	0.0024	5.69994e-10	38.5434
3	25106437	rs6804842	G	A	0.572	0.0156	0.0017	3.59998e-21	84.2076
3	44041777	rs7637852	G	A	0.6951	-0.0139	0.0019	1.69981e-13	53.5208
3	85819412	rs2325036	C	A	0.3845	-0.0181	0.0017	3.59998e-27	113.36
3	94038085	rs1454687	G	C	0.5227	-0.0202	0.0017	5.19996e-32	141.19
3	104606144	rs1436344	C	G	0.5922	0.0141	0.0017	4.10015e-16	68.7924
3	123093541	rs2124499	C	G	0.3718	-0.0123	0.0017	3.40017e-13	52.3495
3	154034950	rs355777	C	G	0.4106	0.0153	0.0017	1.39991e-18	81
3	161446055	rs1476322	A	G	0.569	0.0101	0.0017	5e-09	35.2976
3	182312152	rs6772756	G	A	0.3372	-0.0104	0.0019	4e-08	29.9612
3	183997735	rs865809	G	A	0.7678	-0.0127	0.002	5.39995e-10	40.3225
4	45182527	rs10938397	G	A	0.4317	0.0324	0.0016	3.40017e-86	410.062
4	112669571	rs326896	T	C	0.3925	-0.0128	0.0018	2.80027e-13	50.5679
4	130731284	rs4864201	C	T	0.6469	-0.0141	0.0017	1.50003e-16	68.7924
4	143675717	rs331966	C	A	0.3792	0.0112	0.0018	3.2e-10	38.716
4	147376805	rs11736228	T	A	0.2587	-0.0139	0.002	4.10015e-12	48.3025
4	55221467	rs1492767	T	C	0.4957	0.0094	0.0016	1e-08	34.5156
4	95027784	rs7685048	T	C	0.4654	-0.0101	0.0017	4.09996e-09	35.2976
4	103188709	rs13107325	T	C	0.07373	0.047	0.0032	1.10002e-47	215.723
4	3298800	rs2051559	C	T	0.1308	0.0176	0.0026	5.00035e-12	45.8225
4	38680015	rs13132853	G	A	0.3452	-0.0142	0.0018	4.70002e-15	62.2346
4	44480783	rs10009336	T	C	0.1638	-0.014	0.0022	2.19999e-10	40.4959
4	55495793	rs6815910	A	T	0.5435	-0.0128	0.0017	1.39991e-13	56.692
4	77096118	rs17001561	A	G	0.1573	0.0151	0.0023	3.80014e-11	43.1021
4	80712000	rs13147390	C	T	0.3569	0.0103	0.0018	1e-08	32.7438
4	89054667	rs4148155	G	A	0.1127	-0.0188	0.0026	5.00035e-13	52.284
4	115124089	rs7694732	G	A	0.4378	-0.0099	0.0017	8.70001e-09	33.9135
4	137083193	rs1296328	C	A	0.5657	-0.0179	0.0018	4.90004e-24	98.892
4	162129844	rs13110266	A	G	0.4065	-0.0117	0.0017	1.9002e-12	47.3668
4	171632637	rs1522569	G	T	0.1819	-0.0164	0.0022	2.90001e-13	55.5702
4	18529220	rs2643452	A	T	0.5448	0.0136	0.0017	4.70002e-15	64
4	28561990	rs6448587	C	A	0.1891	-0.0167	0.0023	2.29985e-13	52.7202
4	65700865	rs11945861	A	G	0.2369	-0.0148	0.002	5.00035e-13	54.76
4	146056320	rs1804528	A	G	0.3507	0.0109	0.002	2.99999e-08	29.7025
4	25423538	rs6841761	T	G	0.5252	-0.0131	0.0016	6.4003e-16	67.0352
4	95991417	rs1863652	A	G	0.3449	-0.0115	0.0018	1.40001e-10	40.8179
4	180167906	rs7683836	A	G	0.5405	-0.0114	0.0017	6.29941e-11	44.9689
5	43191033	rs7730004	T	C	0.6693	0.0148	0.0018	9.09913e-16	67.6049
5	60838903	rs17424296	A	G	0.3659	-0.0108	0.0018	2.39999e-09	36
5	73159098	rs2931434	T	C	0.3168	-0.0104	0.0018	1.40001e-08	33.3827
5	139080745	rs13174863	G	A	0.1548	0.0192	0.0023	2.90001e-16	69.6862
5	140992235	rs3844598	G	A	0.521	0.0095	0.0017	3.79997e-08	31.2284
5	64168193	rs2367112	G	T	0.4919	-0.0119	0.0016	2.29985e-13	55.3164
5	87978252	rs16903285	C	T	0.1407	0.0331	0.0026	7.59976e-38	162.072
5	105876806	rs11739877	T	C	0.6118	0.0117	0.0018	6.59933e-11	42.25
5	119372533	rs6595205	G	C	0.5305	-0.0114	0.0016	1.99986e-12	50.7656
5	153537893	rs7715256	T	G	0.5781	-0.0166	0.0016	2.19989e-24	107.641
5	75003678	rs2307111	C	T	0.3962	-0.0265	0.0016	1.59993e-58	274.316
5	95728898	rs6235	G	C	0.2702	0.0175	0.0019	1.50003e-19	84.8338
5	95861012	rs11951673	T	C	0.3941	-0.0123	0.0017	1.10002e-13	52.3495
5	112445734	rs10478110	C	A	0.4348	0.01	0.0017	9.59997e-09	34.6021
5	122734005	rs13184896	T	G	0.4346	-0.0133	0.0016	3.29989e-16	69.0977
5	130440010	rs7724675	A	G	0.2238	-0.0119	0.0021	9.49992e-09	32.1111
5	144543996	rs7703576	C	T	0.2885	0.0103	0.0019	4.79999e-08	29.3878
5	3488462	rs16871902	A	G	0.4877	0.0125	0.0017	4.60045e-13	54.0657
5	50591460	rs7704281	A	G	0.04531	0.0271	0.0041	6.4998e-11	43.6889
5	63020706	rs1503526	C	T	0.4838	0.014	0.0017	5.50047e-17	67.8201
5	92415111	rs2009416	T	C	0.361	-0.0121	0.0018	1.10002e-11	45.1883
5	107439012	rs40067	A	G	0.1713	-0.0266	0.0023	7.10068e-30	133.754
5	152519088	rs294704	T	G	0.7239	-0.0113	0.0019	4e-09	35.3712
5	27185904	rs4518345	A	G	0.2842	-0.0117	0.0019	1e-09	37.9197
5	77801359	rs876605	G	A	0.7352	-0.0108	0.002	3.40001e-08	29.16
5	80841914	rs10942267	G	A	0.3088	-0.0156	0.0019	3.90032e-17	67.4127
5	108699161	rs11738695	A	C	0.586	0.0097	0.0017	2e-08	32.5571
5	158271680	rs17056301	C	T	0.2636	0.0118	0.002	2.39999e-09	34.81
5	164600151	rs189843	C	G	0.5557	-0.0098	0.0017	1.7e-08	33.2318
5	167595121	rs17663412	A	C	0.1139	0.0157	0.0027	6.1e-09	33.8121
5	170459675	rs7730898	A	G	0.729	0.0168	0.0018	4.49987e-20	87.1111
5	172914939	rs806600	G	A	0.475	-0.0095	0.0017	3.29997e-08	31.2284
5	176527577	rs6556301	T	G	0.3596	-0.0111	0.0018	4.09996e-10	38.0278
6	12124855	rs2228213	A	G	0.3481	-0.0139	0.0017	4.60045e-16	66.8547
6	13189275	rs9367368	C	T	0.3033	-0.0121	0.0018	1e-11	45.1883
6	26153335	rs9379827	A	C	0.2409	-0.0132	0.0019	6.89922e-12	48.2659
6	53939516	rs9370261	T	C	0.04601	0.0231	0.0042	3.40001e-08	30.25
6	73738661	rs947612	A	G	0.7516	-0.0116	0.002	5.60003e-09	33.64
6	131898208	rs2246012	C	T	0.1628	0.0158	0.0022	3.10027e-13	51.5785
6	5977833	rs1885728	A	G	0.6787	0.0108	0.0019	1e-08	32.3102
6	33767727	rs3828783	A	G	0.1809	-0.0165	0.0021	5.60015e-15	61.7347
6	34579431	rs2744974	T	C	0.338	0.0249	0.0018	1.39991e-45	191.361
6	143185683	rs765875	T	C	0.4808	-0.0121	0.0017	2.99985e-12	50.6609
6	20482335	rs3806114	A	G	0.6773	-0.0113	0.0018	3.40001e-10	39.4105
6	50803050	rs987237	G	A	0.1803	0.0409	0.0021	9.30037e-84	379.322
6	51177811	rs1327259	G	A	0.3872	-0.0155	0.0018	1.69981e-18	74.1512
6	73922654	rs9688431	C	T	0.06034	-0.0231	0.0035	2.39994e-11	43.56
6	83433228	rs9294260	A	G	0.4731	0.0147	0.0016	1.80011e-19	84.4102
6	120213880	rs2357760	A	G	0.6754	0.0145	0.0017	6.79986e-17	72.7509
6	124925032	rs2875762	C	G	0.2473	0.0139	0.002	1.20005e-11	48.3025
6	126042783	rs1268065	A	G	0.4794	-0.0102	0.0017	1e-09	36
6	142853486	rs262130	T	C	0.1969	0.0127	0.0023	1.79999e-08	30.4896
6	31080718	rs4495304	C	T	0.067	-0.0194	0.0033	5e-09	34.5601
6	40348653	rs2033529	G	A	0.2936	0.0205	0.0018	1.9002e-30	129.707
6	42532102	rs3749897	T	C	0.4172	0.0122	0.0018	8.4004e-12	45.9383
6	51779638	rs1266874	G	A	0.3558	0.014	0.0018	9.79941e-15	60.4938
6	70357368	rs7761673	A	T	0.2058	-0.0126	0.0021	1.89998e-09	36
6	97922184	rs200810	C	T	0.3716	-0.0136	0.0017	5.50047e-16	64
6	130384187	rs9375702	T	C	0.705	-0.0115	0.0019	7.90005e-10	36.6343
6	90296588	rs9362662	G	A	0.5201	-0.0112	0.0017	1.2e-10	43.4048
6	98539519	rs901630	T	C	0.3973	-0.0146	0.0017	1.9002e-18	73.7578
6	100600097	rs17789218	C	T	0.2392	0.013	0.0019	7.39946e-12	46.8144
6	104847441	rs156201	C	G	0.7606	0.0123	0.002	5.80003e-10	37.8225
6	108996963	rs3800229	T	G	0.7123	0.0175	0.0018	1.39991e-22	94.5216
6	153395344	rs1538247	C	T	0.3181	0.0108	0.0019	1e-08	32.3102
6	155987825	rs9478671	G	A	0.2087	0.012	0.0021	1.7e-08	32.6531
6	160774441	rs486359	C	G	0.4853	0.0112	0.0017	1.59993e-11	43.4048
6	163033350	rs13191362	G	A	0.1198	-0.0236	0.0025	5.90065e-21	89.1136
7	75101065	rs17207196	T	C	0.4118	-0.0221	0.0018	2.09991e-35	150.744
7	77830091	rs3807645	A	G	0.221	-0.0166	0.0021	2.39994e-15	62.4853
7	103417557	rs11496125	T	C	0.4212	0.0169	0.0017	2.99985e-22	98.827
7	114590228	rs10247983	A	G	0.9213	0.0201	0.0033	1.7e-09	37.0992
7	137403432	rs3800637	C	T	0.336	0.0115	0.0018	5.1e-10	40.8179
7	150638484	rs2907948	A	G	0.2427	-0.0141	0.0019	1.29987e-13	55.072
7	6718674	rs1830074	C	T	0.288	0.0115	0.0019	1.40001e-09	36.6343
7	24354300	rs4307239	G	A	0.4578	0.0115	0.0017	3.90032e-11	45.7612
7	50573325	rs12718572	T	C	0.4024	-0.0117	0.0018	2.99985e-11	42.25
7	70067315	rs38314	A	G	0.4912	-0.012	0.0017	4.70002e-12	49.827
7	99064466	rs13240600	G	A	0.1552	-0.0204	0.0024	3.50026e-17	72.25
7	112972483	rs7788008	A	G	0.4445	-0.0157	0.0017	1.10002e-19	85.2907
7	2103668	rs6461115	G	A	0.2285	-0.0144	0.0019	1.20005e-13	57.4404
7	3125220	rs4722398	T	C	0.1336	0.0158	0.0025	3.59998e-10	39.9424
7	39077397	rs10248136	T	C	0.5142	-0.0097	0.0017	2e-08	32.5571
7	39448936	rs202240867	T	C	0.3422	-0.0121	0.0018	3.29989e-11	45.1883
7	76818677	rs11505821	T	A	0.0601	0.0311	0.0035	2.70023e-19	78.9559
7	138794618	rs7811342	C	T	0.1058	-0.0197	0.0029	1.10002e-11	46.1463
7	147674678	rs10243319	C	T	0.3939	-0.0107	0.0018	1.2e-09	35.3364
7	26990816	rs774246	G	A	0.1444	0.0153	0.0025	5.39995e-10	37.4544
7	32369148	rs215634	G	A	0.6212	-0.0152	0.0018	2.60016e-17	71.3086
7	49616203	rs10269783	A	G	0.3896	0.0133	0.0017	1.39991e-15	61.2076
7	93241640	rs7780752	C	T	0.36	0.0139	0.0018	1e-14	59.6327
7	113460282	rs10953740	G	A	0.5534	-0.0153	0.0017	1e-18	81
7	126721231	rs2283093	T	C	0.2066	0.0127	0.0021	3.09999e-09	36.5737
8	15536311	rs2543132	C	G	0.8134	0.0146	0.0022	5.00035e-11	44.0413
8	30865733	rs1421334	C	A	0.5431	-0.0125	0.0018	1e-12	48.2253
8	32400115	rs7826312	C	T	0.5879	0.0104	0.0017	4.90004e-10	37.4256
8	85085268	rs12546578	A	T	0.7246	0.0146	0.002	1e-13	53.29
8	95582606	rs12680842	G	A	0.3205	-0.0133	0.0018	4.40048e-14	54.5957
8	132879047	rs12675063	T	A	0.1131	0.0156	0.0026	1.29999e-09	36
8	143300279	rs4072917	A	G	0.4694	0.0115	0.0018	6.89922e-11	40.8179
8	34503776	rs7844647	C	T	0.2681	-0.0123	0.0018	2.80027e-11	46.6944
8	112270826	rs13250058	T	G	0.6771	0.0112	0.0018	2.90001e-10	38.716
8	10761585	rs6985109	A	G	0.5338	-0.0177	0.0017	1.50003e-26	108.405
8	14502274	rs17119937	C	T	0.06905	0.0212	0.0036	5.60003e-09	34.679
8	62117973	rs6471941	A	G	0.1684	0.0156	0.0021	3.10027e-13	55.1837
8	67194171	rs12334877	A	G	0.198	-0.0144	0.0022	7.70016e-11	42.843
8	73439070	rs1431659	G	A	0.7344	-0.0196	0.0019	6.00067e-24	106.416
8	93204442	rs7819514	A	G	0.3216	-0.0107	0.0018	5.69994e-09	35.3364
8	116750548	rs2694047	G	A	0.747	0.0188	0.002	3.90032e-21	88.36
8	118863061	rs11781699	C	T	0.1896	0.0132	0.0021	3.09999e-10	39.5102
8	14095900	rs13263601	C	A	0.3478	0.0154	0.0018	2.19989e-17	73.1975
8	28021769	rs1982441	T	G	0.1381	0.0175	0.0026	7.00003e-12	45.3033
8	76806584	rs17405819	C	T	0.301	-0.0215	0.0018	4.30031e-33	142.67
9	6942940	rs7037266	A	C	0.3739	-0.0112	0.0018	3.50002e-10	38.716
9	11852043	rs1948080	G	T	0.3749	-0.0137	0.0018	1.10002e-14	57.929
9	16720329	rs10962550	C	G	0.1801	0.0182	0.0022	6.20012e-16	68.438
9	33804813	rs10971709	T	C	0.2062	0.0132	0.0021	6.19998e-10	39.5102
9	129390800	rs3829849	T	C	0.3589	0.0098	0.0017	5.89997e-09	33.2318
9	137989785	rs10858334	G	C	0.1415	0.0143	0.0026	2.69998e-08	30.25
9	28410996	rs1412235	C	G	0.3175	0.0246	0.0017	6.00067e-45	209.398
9	37209396	rs1472169	T	C	0.3772	-0.0139	0.0018	2.80027e-15	59.6327
9	109072075	rs7024334	G	T	0.7742	-0.0138	0.002	3.10027e-12	47.61
9	122651784	rs10984756	G	C	0.1048	0.0174	0.0029	1.09999e-09	36
9	27800007	rs10968114	C	A	0.4681	-0.0113	0.0017	6.09958e-11	44.1834
9	103088321	rs7025938	G	C	0.3187	0.0166	0.0019	3.69999e-19	76.3324
9	118664402	rs9408882	A	G	0.4594	-0.0093	0.0016	1.29999e-08	33.7852
9	73791849	rs2174307	C	G	0.4067	0.0121	0.0017	4.90004e-12	50.6609
9	81367391	rs10867256	T	C	0.553	-0.0118	0.0017	8.69961e-12	48.1799
9	92119579	rs13287131	C	T	0.2491	0.0123	0.002	6.80002e-10	37.8225
9	94180627	rs7869771	C	A	0.2647	-0.014	0.0019	4.90004e-13	54.2936
9	96484342	rs9650755	G	A	0.2664	0.0154	0.002	2.80027e-15	59.29
9	101491066	rs380857	A	C	0.8878	-0.0151	0.0027	3.59998e-08	31.2771
9	10371073	rs1535660	C	T	0.8554	-0.0147	0.0025	5.19996e-09	34.5744
9	15634326	rs4740619	C	T	0.4521	-0.0186	0.0016	2.29985e-30	135.141
9	23200766	rs10811871	G	A	0.3829	-0.0108	0.0018	1.6e-09	36
9	87293457	rs1187352	C	T	0.6518	0.0119	0.0018	6.00067e-11	43.7068
9	120378483	rs1928295	C	T	0.4461	-0.0141	0.0016	5.40008e-18	77.6602
9	131027982	rs7871866	C	G	0.1531	0.0187	0.0024	2.29985e-14	60.7101
10	76047464	rs12098284	T	C	0.1241	0.0178	0.0026	1.80011e-11	46.8698
10	2585792	rs11251352	G	A	0.5988	0.0109	0.0018	7.00003e-10	36.6698
10	12943973	rs12779328	T	C	0.2833	0.0105	0.0019	4.49997e-08	30.5402
10	16759312	rs10795422	G	A	0.6905	0.0139	0.0019	9.30037e-14	53.5208
10	34834482	rs1624134	C	G	0.4068	0.0101	0.0018	1.09999e-08	31.4846
10	65314711	rs2163188	C	G	0.474	0.0131	0.0017	1.99986e-14	59.3806
10	87410904	rs7899106	G	A	0.04777	0.0331	0.0037	1e-18	80.0299
10	114758349	rs7903146	T	C	0.2912	-0.0181	0.0018	1.29987e-23	101.114
10	21821274	rs7084454	A	G	0.335	0.0193	0.0019	4.00037e-25	103.183
10	33969931	rs12762034	C	T	0.07583	0.024	0.0032	7.29962e-14	56.25
10	104420210	rs3977755	T	C	0.2804	-0.0135	0.0019	5.90065e-13	50.4848
10	27361527	rs3904244	A	T	0.1377	0.0155	0.0025	4.30002e-10	38.44
10	53679060	rs1937683	T	C	0.6699	0.0109	0.0018	3.2e-09	36.6698
10	102395982	rs17113297	T	C	0.2082	0.0166	0.0021	2.09991e-15	62.4853
10	126594078	rs17636031	C	T	0.2701	0.016	0.0019	1.20005e-17	70.9141
10	84279949	rs999889	A	G	0.2818	-0.0108	0.0019	1.40001e-08	32.3102
10	88096047	rs10887578	C	G	0.4896	0.0128	0.0017	1.59993e-13	56.692
10	99769388	rs577525	C	T	0.5676	0.0166	0.0017	9.70063e-22	95.3495
10	118564313	rs1681740	C	A	0.3933	-0.0115	0.0018	1.09999e-10	40.8179
10	125220036	rs845084	A	G	0.2678	0.014	0.002	1.29987e-12	49
10	133992689	rs4880341	T	C	0.5606	-0.0118	0.0017	1.10002e-11	48.1799
11	13331226	rs4757144	A	G	0.5878	0.0169	0.0018	5.60015e-22	88.1512
11	27679916	rs6265	T	C	0.1951	-0.0412	0.0021	1e-86	384.907
11	65594820	rs7102454	C	T	0.3435	0.0158	0.0018	2.39994e-18	77.0494
11	69445173	rs592483	T	C	0.5716	-0.0147	0.0017	1.99986e-18	74.7716
11	84814393	rs349088	A	C	0.4976	-0.0128	0.0017	1.80011e-13	56.692
11	89990280	rs7358465	T	C	0.6781	0.0103	0.0019	2.99999e-08	29.3878
11	93221105	rs2605603	A	G	0.4887	-0.0103	0.0016	2.5e-10	41.4414
11	122505344	rs10750215	T	G	0.3883	0.0108	0.0017	1.29999e-10	40.3599
11	132641959	rs4936175	C	T	0.4445	0.0122	0.0017	1.39991e-12	51.5017
11	888632	rs12416812	A	G	0.5088	0.0111	0.0016	6.09958e-12	48.1289
11	17394073	rs10832778	G	C	0.6222	0.0125	0.0017	1.29987e-13	54.0657
11	30422068	rs2065418	G	T	0.3623	-0.0166	0.0018	3.59998e-20	85.0494
11	43936945	rs10768994	C	T	0.4337	-0.0114	0.0017	6.4003e-12	44.9689
11	56914157	rs6591407	A	C	0.1861	-0.0118	0.0021	1.89998e-08	31.5737
11	112826709	rs4937870	G	A	0.3172	-0.0109	0.0019	8.79995e-09	32.9114
11	130794253	rs7925214	T	C	0.5133	0.0147	0.0018	4.40048e-17	66.6944
11	28742220	rs491711	C	A	0.316	-0.0115	0.0019	1.09999e-09	36.6343
11	45438374	rs10742752	C	T	0.6159	0.0124	0.0017	1.10002e-13	53.2042
11	78040259	rs7117238	A	G	0.168	-0.0131	0.0022	2.5e-09	35.4566
11	97855562	rs4310573	T	C	0.7813	0.0116	0.0021	3.50002e-08	30.5125
11	115044850	rs1048932	A	C	0.4162	-0.016	0.0017	3.80014e-22	88.5813
11	8639200	rs4929923	C	T	0.6376	0.0181	0.0017	7.19946e-27	113.36
11	43648368	rs4237643	G	T	0.6938	-0.0223	0.0019	4.30031e-33	137.753
11	64111928	rs685870	C	T	0.7035	0.012	0.0019	2.39999e-10	39.8892
11	29243293	rs11030618	T	C	0.5679	0.011	0.0017	2.39999e-10	41.8685
11	47529947	rs7124681	A	C	0.4133	0.0263	0.0016	3.19963e-58	270.191
11	76473138	rs1465900	C	A	0.2188	-0.0125	0.002	4.79999e-10	39.0625
11	118938371	rs1784460	A	T	0.4035	0.0132	0.0018	8.99912e-14	53.7778
11	134601012	rs12364470	G	T	0.1626	0.0178	0.0022	1.10002e-15	65.4628
12	2152655	rs2429150	C	A	0.4164	0.0111	0.0018	2.69998e-10	38.0278
12	24075508	rs7970953	A	G	0.29	0.0135	0.0018	9.79941e-14	56.25
12	69642315	rs10878946	T	C	0.714	-0.0141	0.0019	3.59998e-13	55.072
12	112610714	rs11066188	A	G	0.4181	-0.012	0.0017	8.10028e-13	49.827
12	121714935	rs11615578	T	C	0.2474	0.013	0.002	8.10028e-11	42.25
12	39430048	rs11170468	C	A	0.2326	-0.0123	0.0019	1.89998e-10	41.9086
12	50247468	rs7138803	A	G	0.3772	0.03	0.0017	2.29985e-71	311.419
12	56435412	rs705704	A	G	0.3304	-0.0131	0.0018	1.9002e-13	52.966
12	91237920	rs11105839	A	T	0.3799	-0.0109	0.0017	1.09999e-10	41.1107
12	103699685	rs7488867	T	C	0.2639	-0.0204	0.002	8.4004e-24	104.04
12	110602173	rs10492229	T	C	0.2268	0.0142	0.0019	7.70016e-14	55.856
12	123425575	rs4148866	T	C	0.4068	0.0098	0.0018	4e-08	29.642
12	133423695	rs2306537	G	A	0.3092	0.0133	0.0019	8.69961e-13	49
12	14413931	rs12422552	C	G	0.2663	-0.0134	0.002	1.59993e-11	44.89
12	41846769	rs2608703	A	C	0.4546	0.0142	0.0017	1.9002e-16	69.7716
12	90216146	rs12299814	A	C	0.2525	-0.0157	0.002	5.19996e-15	61.6225
12	19265921	rs2943465	C	T	0.9444	0.0248	0.0039	2e-10	40.4366
12	60953472	rs11173522	A	C	0.2078	0.0128	0.0021	1.09999e-09	37.1519
12	82465797	rs11115176	C	T	0.2399	-0.0121	0.0019	2e-10	40.5568
12	89905537	rs4842491	T	C	0.7138	0.0098	0.0018	4e-08	29.642
12	108296260	rs11609659	C	T	0.2371	-0.0154	0.002	2.19989e-14	59.29
12	122963550	rs12369179	T	C	0.08782	-0.0359	0.0031	2.49977e-31	134.111
12	939480	rs11611246	T	G	0.21	0.024	0.002	5.00035e-32	144
12	17111188	rs1843328	A	C	0.5085	-0.0099	0.0017	7.90005e-09	33.9135
13	28617708	rs7318817	T	C	0.6071	-0.0155	0.0018	2.70023e-18	74.1512
13	96922191	rs1927790	C	T	0.4109	0.0148	0.0016	1.80011e-19	85.5625
13	112230701	rs9522285	A	G	0.4143	0.0127	0.0017	2.49977e-13	55.8097
13	58356761	rs6561943	T	C	0.2595	0.0119	0.0019	4.20001e-10	39.2271
13	98223320	rs9300422	G	A	0.6903	-0.0103	0.0018	4e-09	32.7438
13	99120484	rs7334078	C	T	0.2882	-0.0121	0.0019	2.19999e-10	40.5568
13	28011963	rs1218822	A	G	0.6663	0.0168	0.0017	1.9002e-22	97.6609
13	33380786	rs7983065	T	C	0.4503	-0.0148	0.0017	8.9002e-18	75.7924
13	54102206	rs12429545	A	G	0.1248	0.0316	0.0025	9.60064e-38	159.77
13	65477940	rs8181823	C	A	0.7614	0.0127	0.002	4.09996e-10	40.3225
13	85903717	rs9547153	G	A	0.3839	0.0098	0.0017	8.70001e-09	33.2318
13	53651850	rs1112613	A	G	0.1762	-0.0133	0.0023	3.40001e-09	33.4386
13	59265043	rs9538162	C	T	0.4138	-0.0156	0.0018	4.79954e-19	75.1111
13	78365190	rs1144387	C	G	0.5714	0.0098	0.0017	1.6e-08	33.2318
13	81020036	rs7998796	G	A	0.3373	0.0105	0.0018	1.09999e-08	34.0278
13	111984244	rs2479958	G	A	0.5075	-0.0154	0.0018	1.50003e-17	73.1975
13	40749213	rs17446257	A	G	0.1292	0.0153	0.0026	2.90001e-09	34.6287
13	67472713	rs9571687	A	C	0.329	-0.0129	0.0018	2.80027e-12	51.3611
13	86536006	rs1330052	G	C	0.3504	0.0132	0.0018	1.50003e-13	53.7778
14	47367616	rs3007105	T	C	0.4697	0.0142	0.0017	1.10002e-17	69.7716
14	29680331	rs4981693	A	G	0.771	0.0206	0.002	6.90081e-24	106.09
14	30488699	rs226000	T	C	0.8245	0.0119	0.0022	3.59998e-08	29.2583
14	69789755	rs3902951	G	T	0.2455	0.0134	0.002	7.00003e-12	44.89
14	91513029	rs1285997	G	C	0.7153	0.0142	0.0019	1.20005e-13	55.856
14	94006257	rs9989141	T	C	0.6387	0.0162	0.0017	3.59998e-21	90.8097
14	104149475	rs709400	G	A	0.3818	-0.015	0.0017	4.60045e-19	77.8547
14	40133821	rs7148846	G	T	0.1896	0.0124	0.0022	2.19999e-08	31.7686
14	63094407	rs4430672	C	T	0.8004	-0.0127	0.0022	3.89996e-09	33.3244
14	62360464	rs217671	G	A	0.2719	0.0144	0.0019	1.29987e-13	57.4404
14	73143457	rs768840	A	G	0.4183	0.0114	0.0018	2e-10	40.1111
14	79940383	rs7144011	T	G	0.2136	0.0282	0.002	5.19996e-47	198.81
14	88308044	rs12888545	G	A	0.2519	0.0136	0.002	9.09913e-12	46.24
14	25928179	rs10132280	A	C	0.3017	-0.0223	0.0018	5.60015e-35	153.485
14	40834177	rs872281	T	C	0.1728	-0.0151	0.0023	4.70002e-11	43.1021
14	103256877	rs12888955	A	G	0.6513	-0.0178	0.0018	1.39991e-22	97.7901
15	46539116	rs1836303	G	A	0.3873	0.0116	0.0018	5.30029e-11	41.5309
15	51748610	rs3736485	G	A	0.5443	-0.0134	0.0016	2.49977e-16	70.1406
15	60913637	rs339991	G	A	0.5631	0.0124	0.0018	1.20005e-12	47.4568
15	81058652	rs12593036	G	A	0.2993	-0.0154	0.0019	3.80014e-16	65.6953
15	27040082	rs4906908	G	T	0.5253	0.0103	0.0017	2.5e-09	36.7093
15	36402716	rs8036040	A	C	0.4932	0.0109	0.0017	2.69998e-10	41.1107
15	53072673	rs10518694	A	C	0.1424	0.0146	0.0025	3.29997e-09	34.1056
15	62150364	rs17238110	G	A	0.1634	-0.0353	0.005	1.99986e-12	49.8436
15	66686770	rs16953563	A	G	0.2516	-0.0134	0.002	1.50003e-11	44.89
15	78012618	rs11855853	T	C	0.2649	-0.0145	0.002	2.39994e-13	52.5625
15	31877690	rs7172627	G	A	0.4719	0.0117	0.0017	1.10002e-11	47.3668
15	47709199	rs17311369	T	C	0.3278	-0.0104	0.0019	3.09999e-08	29.9612
15	68104367	rs13329567	T	C	0.2308	-0.0293	0.002	1e-50	214.623
15	95271404	rs7181498	C	T	0.6309	-0.0163	0.0018	1e-19	82.0031
15	99521883	rs12905439	G	C	0.3393	-0.0118	0.0018	1.40001e-10	42.9753
15	73051219	rs9806742	A	G	0.8826	0.0208	0.0026	1.39991e-15	64
15	74187937	rs12914489	A	G	0.1103	0.0165	0.0026	3.79997e-10	40.2737
15	98280959	rs8027205	G	C	0.3967	-0.0108	0.0018	1.40001e-09	36
16	3599655	rs12448257	A	G	0.218	0.0184	0.002	8.10028e-20	84.64
16	4015729	rs879620	T	C	0.6179	0.0231	0.0018	5.30029e-38	164.694
16	19941968	rs9926784	C	T	0.1822	-0.0258	0.0021	9.8992e-35	150.939
16	23833071	rs9927848	A	C	0.7326	-0.0122	0.002	6.4e-10	37.21
16	53712135	rs1477199	G	A	0.1451	0.0228	0.0024	9.3994e-22	90.25
16	73595718	rs825688	T	C	0.456	-0.0095	0.0017	4.70002e-08	31.2284
16	398151	rs2361988	C	T	0.2539	-0.0155	0.002	5.19996e-15	60.0625
16	62838304	rs1896767	A	G	0.5376	-0.0109	0.0017	2.39999e-10	41.1107
16	6697104	rs4786903	G	A	0.7368	0.0125	0.002	3.50002e-10	39.0625
16	24534662	rs7196720	C	T	0.5068	-0.0129	0.0017	7.29962e-14	57.5813
16	29994922	rs3814883	T	C	0.4764	0.0232	0.0017	1.10002e-40	186.242
16	53798523	rs8047395	A	G	0.5061	0.0642	0.0017	0	1426.17
16	82438337	rs12922346	C	G	0.2657	0.0136	0.002	1e-11	46.24
16	54255346	rs4783830	A	G	0.3074	-0.0105	0.0019	2.39999e-08	30.5402
16	69556715	rs889398	T	C	0.4247	-0.0196	0.0016	1.29987e-32	150.062
16	72189604	rs12933482	G	A	0.1048	0.0186	0.0028	4.90004e-11	44.1276
16	82872628	rs7206608	G	C	0.3146	0.0132	0.0019	1.29987e-12	48.2659
16	28883241	rs7498665	G	A	0.4038	0.0271	0.0017	5.60015e-60	254.121
16	49011249	rs6500208	A	G	0.2006	0.014	0.002	4.10015e-12	49
16	72996162	rs756717	A	G	0.3973	-0.0148	0.0017	5.40008e-18	75.7924
17	1846831	rs4516268	A	C	0.1925	-0.0217	0.0021	5.19996e-25	106.778
17	21261560	rs4986044	T	C	0.4687	-0.0164	0.0016	3.29989e-23	105.062
17	46252346	rs208015	C	T	0.9216	-0.0356	0.0034	1.39991e-25	109.633
17	61616959	rs4968656	G	A	0.3216	0.0116	0.0019	8.19993e-10	37.2742
17	78611724	rs12939549	G	A	0.4335	-0.018	0.0016	2.70023e-28	126.562
17	4801887	rs12936083	G	A	0.3267	0.0139	0.0019	4.10015e-13	53.5208
17	34914787	rs12150665	C	T	0.4058	-0.0162	0.0017	1.59993e-22	90.8097
17	35059718	rs2411182	A	G	0.6943	0.0123	0.0019	7.70016e-11	41.9086
17	46978353	rs962273	C	T	0.7057	0.0137	0.0019	2.60016e-13	51.9917
17	79085335	rs3935648	G	C	0.2328	-0.0125	0.0022	6.80002e-09	32.2831
17	15943910	rs1075901	C	T	0.5639	0.0121	0.0016	1.20005e-13	57.1914
17	42304644	rs7222349	A	G	0.3441	0.0115	0.0018	3.29997e-10	40.8179
17	2216258	rs391300	C	T	0.6275	-0.0119	0.0017	3.10027e-12	49
17	31464270	rs11656076	A	G	0.2254	-0.0142	0.0021	5.60015e-12	45.7234
17	55336155	rs8071182	A	G	0.1735	0.0133	0.0022	2.1e-09	36.5475
17	65870073	rs12602912	T	C	0.2048	0.0176	0.0021	9.8992e-18	70.2404
18	1839601	rs8097672	T	A	0.1528	0.02	0.0025	8.4004e-16	64
18	58227112	rs1430387	C	T	0.4295	-0.0114	0.0017	5.79963e-11	44.9689
18	42534584	rs9783858	T	C	0.5191	0.0091	0.0017	3.29997e-08	28.654
18	58051294	rs8097783	A	G	0.07554	-0.0389	0.0031	7.19946e-36	157.462
18	63461201	rs17710386	C	T	0.3319	0.0126	0.0018	1e-12	49
18	73498528	rs11150911	C	A	0.7191	-0.0133	0.0018	4.70002e-13	54.5957
18	22461398	rs4800191	C	G	0.6369	0.0103	0.0017	2.5e-09	36.7093
18	36182440	rs1365466	T	C	0.7406	-0.0137	0.0019	3.29989e-13	51.9917
18	39644247	rs559231	T	G	0.3956	0.0135	0.0018	2.39994e-14	56.25
18	57838401	rs663129	A	G	0.2301	0.0545	0.0019	1.59956e-178	822.784
18	6873954	rs1241986	A	G	0.8479	-0.0139	0.0024	1.09999e-08	33.5434
18	21120035	rs7239575	C	T	0.4832	-0.0202	0.0017	7.39946e-32	141.19
18	40736590	rs1158805	A	C	0.3766	-0.0137	0.0018	1.20005e-14	57.929
18	52586691	rs8090983	G	A	0.3314	0.0118	0.0018	2e-10	42.9753
18	56882326	rs9951619	G	T	0.7643	0.0156	0.002	1.39991e-15	60.84
19	34290995	rs287104	A	G	0.6604	0.0115	0.0017	4.40048e-11	45.7612
19	4060707	rs895330	G	C	0.1924	-0.0201	0.0023	5.50047e-19	76.3724
19	18215247	rs273504	G	A	0.4266	0.0153	0.0018	4.40048e-18	72.25
19	18454825	rs17724992	G	A	0.2596	-0.0183	0.0019	1e-22	92.7673
19	18830704	rs11880870	G	A	0.4801	-0.0189	0.0017	1e-28	123.602
19	30618771	rs1982725	T	C	0.4778	0.0097	0.0017	3.29997e-08	32.5571
19	31019780	rs11084553	G	A	0.1518	-0.021	0.0024	1.80011e-18	76.5625
19	46180184	rs11672660	T	C	0.2049	-0.034	0.0021	1.69981e-60	262.132
19	47602577	rs9304665	A	T	0.7633	0.0229	0.002	2.90001e-29	131.102
19	51774806	rs10408324	T	C	0.2744	-0.0124	0.0019	9.49948e-11	42.5928
19	1865901	rs12981256	A	G	0.5325	0.0142	0.0018	1.10002e-15	62.2346
19	19378671	rs998732	G	A	0.1578	-0.0171	0.0022	1.99986e-14	60.4153
19	30286822	rs17513613	C	T	0.3236	0.0186	0.0018	3.59998e-26	106.778
19	45410002	rs769449	A	G	0.1161	-0.0254	0.0027	2.29985e-20	88.4993
20	25195509	rs6050446	G	A	0.97001	0.0343	0.0047	4.40048e-13	53.2589
20	47428485	rs11908637	A	G	0.236	-0.012	0.0021	4.90004e-09	32.6531
20	61530915	rs6011457	A	T	0.4975	-0.0116	0.0017	2.70023e-11	46.5606
20	2815715	rs4813619	T	G	0.5101	-0.0108	0.0018	2.30001e-09	36
20	6614691	rs1321432	C	A	0.6321	0.0201	0.0018	3.50026e-29	124.694
20	32553047	rs4012234	G	T	0.5924	0.0141	0.0018	9.8992e-16	61.3611
20	41987392	rs2143253	A	G	0.1189	-0.0188	0.0026	1.10002e-12	52.284
20	44904838	rs2425840	C	A	0.4059	0.0119	0.0018	1.59993e-11	43.7068
20	15819495	rs8123881	G	A	0.1299	0.0196	0.0024	4.40048e-16	66.6944
20	17102860	rs852056	C	T	0.7584	-0.0128	0.002	1.79999e-10	40.96
20	1410582	rs1884389	T	C	0.4289	-0.0103	0.0017	4e-09	36.7093
20	12430673	rs2423668	C	T	0.5505	-0.0105	0.0019	2.80001e-08	30.5402
20	21381121	rs1409818	T	C	0.1156	0.0201	0.0029	2.49977e-12	48.0392
20	51107290	rs17806379	T	C	0.1789	-0.0258	0.0022	1.50003e-30	137.529
20	62691550	rs6512302	C	G	0.7511	0.0142	0.002	2.09991e-12	50.41
21	46570896	rs427943	C	A	0.5669	0.017	0.0017	7.29962e-23	100
21	30690558	rs2832283	A	G	0.2208	0.0115	0.002	5.80003e-09	33.0625
21	40309436	rs13047416	G	C	0.3769	-0.0154	0.0018	2.19989e-17	73.1975
21	40631006	rs2836964	C	T	0.3576	-0.011	0.0018	1.29999e-09	37.3457
21	42629895	rs4818225	G	A	0.6606	0.0117	0.0018	2.30001e-10	42.25
22	20116015	rs175165	G	T	0.3941	-0.0103	0.0018	5.19996e-09	32.7438
22	48875699	rs9615905	T	C	0.45	0.011	0.0017	2.69998e-10	41.8685
22	18220831	rs11538	G	A	0.1805	0.0135	0.0023	3.29997e-09	34.4518
22	50637922	rs6712	C	G	0.1368	0.0138	0.0025	4.39997e-08	30.4704
22	32182708	rs138289	T	A	0.4829	-0.0103	0.0017	3.29997e-09	36.7093
22	38205989	rs2285178	C	T	0.3109	0.0112	0.0019	9.40005e-09	34.7479
22	40604945	rs4820408	G	T	0.592	-0.0151	0.0017	2.09991e-19	78.8962
Fruit consumers
chr	pos	SNP	effect allele	other allele	eaf	beta	SE	P-value	Fstat
1	3648879	rs4648553	A	G	0.738575	0.0121923	0.00243402	5.49997e-07	25.0913
2	239175023	rs4663869	G	A	0.103382	-0.0163848	0.00358328	4.79999e-06	20.9084
2	32616643	rs72867233	G	A	0.012294	-0.0477467	0.00968511	8.19993e-07	24.304
3	60338138	rs115227607	G	A	0.024227	-0.0313984	0.0069697	6.59994e-06	20.2949
4	167527791	rs77013891	A	G	0.014376	-0.0406672	0.00904706	7.00003e-06	20.2057
5	61389786	rs1423125	A	G	0.12229	0.0145336	0.00326936	8.79995e-06	19.7615
5	179244672	rs72807345	T	C	0.014097	-0.0416006	0.009296	7.59994e-06	20.0266
6	151026080	rs36013074	A	G	0.036391	0.0266922	0.0057884	4e-06	21.2643
7	137759835	rs74814407	G	A	0.023764	-0.0321757	0.00721429	8.19993e-06	19.8916
7	143721688	rs4726663	T	C	0.368416	0.00993925	0.00221083	6.90001e-06	20.2114
7	132673522	rs183488672	A	T	0.008233	0.0530844	0.011881	7.90005e-06	19.9631
8	131577205	rs150062997	A	G	0.007917	-0.0572003	0.0125921	5.60003e-06	20.6348
8	142154746	rs76516380	T	C	0.016102	-0.0395634	0.00871988	5.69994e-06	20.5857
8	3965376	rs7844914	C	G	0.270899	-0.0107975	0.00242113	8.19993e-06	19.8889
8	23036050	rs7821054	T	C	0.011763	-0.0460199	0.0103343	8.50002e-06	19.8303
9	6978352	rs118052164	A	T	0.01616	-0.0401494	0.00856547	2.80001e-06	21.9713
9	120998947	rs4836713	G	A	0.912327	0.018557	0.00384234	1.40001e-06	23.3251
11	28401900	rs4923532	G	A	0.407088	0.0108501	0.00219372	7.59994e-07	24.4627
11	8519953	rs12574009	A	G	0.233412	0.011492	0.0025272	5.39995e-06	20.6782
11	94690088	rs7937987	T	C	0.204093	-0.0123263	0.00265232	3.40001e-06	21.598
11	118746223	rs11217077	C	T	0.247917	-0.0116509	0.00249457	2.99999e-06	21.8136
12	20027525	rs75417443	A	G	0.10308	-0.0164027	0.00353735	3.50002e-06	21.5018
13	99119023	rs55809544	G	A	0.158189	-0.0135598	0.00295438	4.39997e-06	21.0656
15	88441033	rs76331651	G	A	0.047981	0.0240488	0.00503727	1.79999e-06	22.7927
16	79229168	rs389195	A	G	0.021856	-0.0325465	0.00734275	9.29994e-06	19.6468
17	32829529	rs121972	G	A	0.701294	0.0107524	0.00241565	8.50002e-06	19.8127
17	72354278	rs147680117	A	G	0.007551	-0.0583927	0.0129559	6.59994e-06	20.3134
18	56168220	rs34298397	A	G	0.451508	-0.00955069	0.0021549	9.29994e-06	19.6433
18	72390746	rs17818946	G	A	0.101549	0.016946	0.00354015	1.7e-06	22.9135
18	14347024	rs11664908	A	G	0.083893	-0.0178	0.00392375	5.69994e-06	20.5796
19	4433412	rs8100525	G	A	0.017044	-0.0374637	0.00825459	5.69994e-06	20.5982
20	3117716	rs140494110	T	C	0.00914	0.0505351	0.0113849	8.99995e-06	19.7028
Vegetable consumers
chr	pos	SNP	effect allele	other allele	eaf	beta	SE	P-value	Fstat
1	3648879	rs4648553	A	G	0.738575	0.0121923	0.00243402	5.49997e-07	25.0913
2	239175023	rs4663869	G	A	0.103382	-0.0163848	0.00358328	4.79999e-06	20.9084
2	32616643	rs72867233	G	A	0.012294	-0.0477467	0.00968511	8.19993e-07	24.304
3	60338138	rs115227607	G	A	0.024227	-0.0313984	0.0069697	6.59994e-06	20.2949
4	167527791	rs77013891	A	G	0.014376	-0.0406672	0.00904706	7.00003e-06	20.2057
5	61389786	rs1423125	A	G	0.12229	0.0145336	0.00326936	8.79995e-06	19.7615
5	179244672	rs72807345	T	C	0.014097	-0.0416006	0.009296	7.59994e-06	20.0266
6	151026080	rs36013074	A	G	0.036391	0.0266922	0.0057884	4e-06	21.2643
7	137759835	rs74814407	G	A	0.023764	-0.0321757	0.00721429	8.19993e-06	19.8916
7	143721688	rs4726663	T	C	0.368416	0.00993925	0.00221083	6.90001e-06	20.2114
7	132673522	rs183488672	A	T	0.008233	0.0530844	0.011881	7.90005e-06	19.9631
8	131577205	rs150062997	A	G	0.007917	-0.0572003	0.0125921	5.60003e-06	20.6348
8	142154746	rs76516380	T	C	0.016102	-0.0395634	0.00871988	5.69994e-06	20.5857
8	3965376	rs7844914	C	G	0.270899	-0.0107975	0.00242113	8.19993e-06	19.8889
8	23036050	rs7821054	T	C	0.011763	-0.0460199	0.0103343	8.50002e-06	19.8303
9	6978352	rs118052164	A	T	0.01616	-0.0401494	0.00856547	2.80001e-06	21.9713
9	120998947	rs4836713	G	A	0.912327	0.018557	0.00384234	1.40001e-06	23.3251
11	28401900	rs4923532	G	A	0.407088	0.0108501	0.00219372	7.59994e-07	24.4627
11	8519953	rs12574009	A	G	0.233412	0.011492	0.0025272	5.39995e-06	20.6782
11	94690088	rs7937987	T	C	0.204093	-0.0123263	0.00265232	3.40001e-06	21.598
11	118746223	rs11217077	C	T	0.247917	-0.0116509	0.00249457	2.99999e-06	21.8136
12	20027525	rs75417443	A	G	0.10308	-0.0164027	0.00353735	3.50002e-06	21.5018
13	99119023	rs55809544	G	A	0.158189	-0.0135598	0.00295438	4.39997e-06	21.0656
15	88441033	rs76331651	G	A	0.047981	0.0240488	0.00503727	1.79999e-06	22.7927
16	79229168	rs389195	A	G	0.021856	-0.0325465	0.00734275	9.29994e-06	19.6468
17	32829529	rs121972	G	A	0.701294	0.0107524	0.00241565	8.50002e-06	19.8127
17	72354278	rs147680117	A	G	0.007551	-0.0583927	0.0129559	6.59994e-06	20.3134
18	56168220	rs34298397	A	G	0.451508	-0.00955069	0.0021549	9.29994e-06	19.6433
18	72390746	rs17818946	G	A	0.101549	0.016946	0.00354015	1.7e-06	22.9135
18	14347024	rs11664908	A	G	0.083893	-0.0178	0.00392375	5.69994e-06	20.5796
19	4433412	rs8100525	G	A	0.017044	-0.0374637	0.00825459	5.69994e-06	20.5982
20	3117716	rs140494110	T	C	0.00914	0.0505351	0.0113849	8.99995e-06	19.7028

## Sheet: Cancer_groups
Supplementary table 3: Sample size, number of cases/ controls and included ICD-10 codes per cancer group.
Cancer group	Included cancers (ICD10)																		Cancer	Sample size	Cases	Controls		ICD-10 code	Description
Head and neck	C01	C02	C03	C04	C05	C06	C07	C08	C09	C10	C11	C12	C13	C14	C30	C31	C32		Head and neck		1331	334378		C01	Malignant neoplasm of base of tongue
Digestive	C15	C16	C17	C18	C19	C20	C21	C22	C23	C24	C25	C26							Digestive		7695	327356		C02	Malignant neoplasm of other and unspecified parts of tongue
Upper GI	C15	C16	C17																Upper GI		1300	149131		C03	Malignant neoplasm of gum
Lower GI	C18	C19	C20	C21															Lower GI		5445	328601		C04	Malignant neoplasm of floor of mouth
Lower respiratory	C33	C34																	Lower respiratory		2307	332457		C05	Malignant neoplasm of palate
Female reproductive	C51	C52	C53	C54	C55	C56	C57												Female reproductive		3612	177190		C06	Malignant neoplasm of other and unspecified parts of mouth
Male reproductive	C60	C61	C62	C63															Male reproductive		8988	149131		C07	Malignant neoplasm of parotid gland
																								C08	Malignant neoplasm of other and unspecified major salivary glands
																								C09	Malignant neoplasm of tonsil
																								C10	Malignant neoplasm of oropharynx
																								C11	Malignant neoplasm of nasopharynx
																								C12	Malignant neoplasm of pyriform sinus
																								C13	Malignant neoplasm of hypopharynx
																								C14	Malignant neoplasm of other and ill-defined sites in the lip, oral cavity and pharynx
																								C15	Malignant neoplasm of oesophagus
																								C16	Malignant neoplasm of stomach
																								C17	Malignant neoplasm of small intestine
																								C18	Malignant neoplasm of colon
																								C19	Malignant neoplasm of rectosigmoid junction
																								C20	Malignant neoplasm of rectum
																								C21	Malignant neoplasm of anus and anal canal
																								C22	Malignant neoplasm of liver and intrahepatic bile ducts
																								C23	Malignant neoplasm of gallbladder
																								C24	Malignant neoplasm of other and unspecified parts of biliary tract
																								C25	Malignant neoplasm of pancreas
																								C26	Malignant neoplasm of other and ill-defined digestive organs
																								C32	Malignant neoplasm of larynx
																								C33	Malignant neoplasm of trachea
																								C34	Malignant neoplasm of bronchus and lung
																								C51	Malignant neoplasm of vulva
																								C52	Malignant neoplasm of vagina
																								C53	Malignant neoplasm of cervix uteri
																								C54	Malignant neoplasm of corpus uteri
																								C56	Malignant neoplasm of ovary
																								C57	Malignant neoplasm of other and unspecified female genital organs
																								C60	Malignant neoplasm of penis
																								C61	Malignant neoplasm of prostate
																								C62	Malignant neoplasm of testis
																								C63	Malignant neoplasm of other and unspecified male genital organs

## Sheet: MR_EA_cancer
Supplementary Table 4: Mendelian randomisation results for the effect of educational attainment on the risk of 7 cancer groupings. We used Bonferroni multiple testing corrrection to identify statistically significant associations (p<7.14x10-3)
		MR-IVW						MR-Weighted median						MR-Egger						MR-PRESSO
Outcome	nsnp	b	se	pval	OR	lower	upper	b	se	pval	OR	lower	upper	b	se	pval	OR	lower	upper	b	se	pval	OR	lower	upper	Egger intercept pval	Het I2 %
Cancer lower respiratory	404	-0.912767	0.154114	3.17e-09	0.401412	0.296762	0.542965	-0.838878	0.21978	0.000135138	0.432195	0.280933	0.664901	-1.04679	0.583788	0.0737084	0.351062	0.111805	1.10232	-0.877058	0.149644	9.42e-09	0.416005	0.310257	0.557797	0.81197	12.3587
Cancer upper GI	404	-0.526519	0.16481	0.00139973	0.590657	0.427611	0.815872	-0.452847	0.247595	0.0674019	0.635815	0.391361	1.03296	-0.682644	0.623398	0.274156	0.505279	0.1489	1.71462	-0.535955	0.160501	0.000916094	0.58511	0.427188	0.801413	0.795243	0
Cancer digestive	404	-0.211955	0.0775692	0.00628624	0.809001	0.6949	0.941838	-0.144439	0.117508	0.219003	0.865508	0.687461	1.08967	0.124836	0.292664	0.669936	1.13296	0.63841	2.01063	-0.193837	0.0773848	0.0126336	0.823792	0.70786	0.958711	0.233412	4.03102
Cancer male reproductive	404	0.132385	0.0811992	0.103023	1.14155	0.973592	1.33848	0.149423	0.115162	0.19446	1.16116	0.926546	1.45519	-0.0959909	0.306843	0.754569	0.908472	0.497882	1.65766	0.122506	0.0770148	0.112451	1.13033	0.97196	1.31449	0.440675	19.3051
Cancer head and neck	404	-0.274727	0.188401	0.144785	0.75978	0.525195	1.09914	-0.111781	0.289391	0.699303	0.89424	0.507136	1.57683	0.166284	0.712574	0.815603	1.18091	0.292195	4.77266	-0.298026	0.184946	0.107849	0.742282	0.516586	1.06658	0.521388	6.66101
Cancer lower GI	404	-0.087909	0.0930901	0.344995	0.915844	0.763103	1.09916	0.0341753	0.141403	0.809022	1.03477	0.784296	1.36523	0.377984	0.350797	0.281902	1.45934	0.733766	2.90239	-0.0613459	0.0928587	0.509213	0.940498	0.784	1.12823	0.169164	0.924273
Cancer female reproductive	404	0.025973	0.120025	0.828679	1.02631	0.811175	1.29851	-0.109729	0.17603	0.53305	0.896077	0.634612	1.26527	-0.263079	0.452899	0.561648	0.768681	0.316401	1.86747	0.0564819	0.118076	0.632652	1.05811	0.839505	1.33363	0.508397	6.93049

## Sheet: MVMR_risk_factors_cancer
Supplementary Table 6: Multivariable Mendelian randomisation results for the effect of 5 lifestyle factors on the risk of 7 cancer groupings. We used Bonferroni multiple testing corrrection to identify statistically significant associations (p<1.19x10-3)
			Multivariable MR
Lifestyle factor	Outcome	nsnp	b	se	pval	OR	lower	upper
lifetime smoking index	cancer lower respiratory	936	3.44717	0.29111	2.38254e-32	31.4112	17.7538	55.5748
Educational attainment	cancer_lower_respiratory	936	-1.02486	0.182652	2.01195e-08	0.358848	0.250863	0.513315
lifetime smoking index	cancer head and neck	936	1.78535	0.358186	6.21419e-07	5.96169	2.95448	12.0298
vegetable consumers	cancer lower respiratory	936	-1.11393	0.233467	1.83086e-06	0.328183	0.20773	0.518745
lifetime smoking index	cancer upper GI	936	1.41539	0.319086	9.17411e-06	4.11811	2.20339	7.69669
BMI	cancer lower respiratory	936	0.5015	0.116378	1.6383e-05	1.6512	1.31443	2.07425
BMI	cancer upper GI	936	0.494154	0.119866	3.74698e-05	1.63911	1.29592	2.07319
lifetime smoking index	cancer digestive	936	0.515392	0.149333	0.000557927	1.67429	1.24945	2.2436
drinks per week	cancer head and neck	936	1.22545	0.405076	0.00248446	3.40569	1.53959	7.53368
Educational attainment	cancer_upperGI	936	-0.570669	0.190981	0.00280723	0.565147	0.388685	0.821722
BMI	cancer digestive	936	0.158999	0.0561148	0.00460484	1.17234	1.05024	1.30863
fruit consumers	cancer head and neck	936	-1.5845	0.56912	0.00536714	0.205049	0.0672083	0.625596
BMI	cancer male reproductive	936	-0.155045	0.062174	0.0126408	0.856376	0.758127	0.967358
fruit consumers	cancer lower respiratory	936	-1.67295	0.689163	0.0152028	0.187693	0.0486218	0.724542
Educational attainment	cancer_digestive	936	-0.188265	0.0888403	0.034079	0.828395	0.696012	0.985959
lifetime smoking index	cancer male reproductive	936	-0.325205	0.166125	0.0502784	0.722379	0.521626	1.00039
BMI	cancer female reproductive	936	0.162779	0.0911179	0.0740234	1.17678	0.984316	1.40687
fruit consumers	cancer digestive	936	-0.414116	0.235538	0.0787189	0.660925	0.416545	1.04868
BMI	cancer head and neck	936	-0.211601	0.13632	0.120606	0.809288	0.619537	1.05716
Educational attainment	cancer_head_and_neck	936	-0.323871	0.219342	0.139795	0.723344	0.470588	1.11186
fruit consumers	cancer lower GI	936	-0.406619	0.281659	0.148836	0.665898	0.383406	1.15653
fruit consumers	cancer male reproductive	936	0.344879	0.260925	0.186249	1.41182	0.846602	2.35439
fruit consumers	cancer upper GI	936	-0.634419	0.505086	0.209094	0.530244	0.197036	1.42694
drinks per week	cancer upper GI	936	0.416887	0.359756	0.246535	1.51723	0.749596	3.07098
Educational attainment	cancer_male_reproductive	936	0.108409	0.0979744	0.268507	1.1145	0.919784	1.35045
vegetable consumers	cancer digestive	936	-0.240507	0.258476	0.352123	0.786229	0.473733	1.30486
drinks per week	cancer digestive	936	0.120073	0.167687	0.473958	1.12758	0.81173	1.56633
drinks per week	cancer lower GI	936	0.140865	0.200266	0.481813	1.15127	0.777517	1.70468
drinks per week	cancer male reproductive	936	-0.12627	0.185784	0.496718	0.881377	0.612382	1.26853
drinks per week	cancer female reproductive	936	-0.16886	0.271963	0.534669	0.844627	0.495643	1.43933
vegetable consumers	cancer lower GI	936	-0.16682	0.308594	0.588797	0.846352	0.462248	1.54963
drinks per week	cancer lower respiratory	936	0.176509	0.34985	0.61389	1.19305	0.600985	2.36837
Educational attainment	cancer_lowerGI	936	-0.046146	0.107333	0.667244	0.954903	0.773743	1.17848
vegetable consumers	cancer upper GI	936	-0.237088	0.553415	0.668354	0.788922	0.266665	2.33401
vegetable consumers	cancer female reproductive	936	-0.173279	0.418444	0.678799	0.840903	0.37031	1.90953
fruit consumers	cancer female reproductive	936	-0.116717	0.382756	0.760413	0.889837	0.42025	1.88414
Educational attainment	cancer_female_reproductive	936	-0.0422446	0.143063	0.767775	0.958635	0.724232	1.2689
lifetime smoking index	cancer female reproductive	936	-0.0502296	0.243282	0.836427	0.951011	0.590341	1.53203
vegetable consumers	cancer male reproductive	936	0.0392808	0.286302	0.890872	1.04006	0.593415	1.82289
BMI	cancer lower GI	936	-0.00548748	0.0672561	0.934972	0.994528	0.871703	1.13466
vegetable consumers	cancer head and neck	936	-0.0257609	0.626057	0.967178	0.974568	0.285701	3.3244
lifetime smoking index	cancer lower GI	936	-0.00689171	0.179375	0.969352	0.993132	0.698752	1.41153

## Sheet: MR_EA_risk_factors
Supplementary Table 5: Mendelian randomisation results for the effect of educational attainment on 5 lifestyle factors. We used Bonferroni multiple testing corrrection to identify statistically significant associations (p<10-2)
		MR-IVW						MR-Weighted median						MR-Egger						MR-PRESSO
Outcome	nsnp	b/logOR	se	pval	OR/exp(b)	lower	upper	b/logOR	se	pval	OR/exp(b)	lower	upper	b/logOR	se	pval	OR/exp(b)	lower	upper	b/logOR	se	pval	OR/exp(b)	lower	upper	Egger intercept pval	Het I2 %
Lifetime smoking index	404	-0.21627	0.0102056	1.15e-99	0.805518	0.789566	0.821793	-0.186903	0.0101918	4.07e-75	0.829524	0.813118	0.846261	-0.165222	0.0384676	2.19e-05	0.847705	0.786142	0.914089	-0.20786	0.00846521	1.19e-80	0.812321	0.798954	0.825911	0.169517	70.9964
Fruit consumers	399	0.11515	0.00885677	1.2e-38	1.12204	1.10273	1.14169	0.102745	0.012895	1.62e-15	1.10821	1.08055	1.13657	0.123371	0.0334761	0.000260093	1.1313	1.05946	1.20802	0.114263	0.0087332	6.06e-33	1.12105	1.10202	1.1404	0.79911	7.15429
BMI	372	-0.237886	0.0214129	1.13e-28	0.788292	0.755893	0.82208	-0.222018	0.014718	2.04e-51	0.800901	0.778128	0.824341	-0.135006	0.0841544	0.109508	0.87371	0.740858	1.03039	-0.248855	0.0136918	1.27e-50	0.779693	0.759048	0.8009	0.207008	88.7892
Vegetable consumers	399	0.0835317	0.00849424	8.04e-23	1.08712	1.06917	1.10537	0.0745893	0.0123634	1.61e-09	1.07744	1.05165	1.10387	0.10741	0.0320845	0.000892591	1.11339	1.04553	1.18565	0.0805009	0.00840029	9.14e-20	1.08383	1.06613	1.10182	0.440695	1.83269
Drinks per week	407	0.033184	0.0136595	0.0151249	1.03374	1.00643	1.06179	0.0232729	0.0166261	0.161581	1.02355	0.990729	1.05745	0.0478079	0.0507531	0.34677	1.04897	0.949646	1.15868	0.0328323	0.0125391	0.00916324	1.03338	1.00829	1.05909	0.764938	36.9685

## Sheet: MRlap
Supplementary Table 8: MR lap method findings. The p-value corresponding to the test statistic used to test for differences between the observed and the corrected MR effects are reported for the exposure and outcomes associations.
outcome	p_difference
cancer_digestive	0.796914
cancer_female_reproductive	0.982617
cancer_head_and_neck	0.30791
cancer_lower_respiratory	0.0128357
cancer_lowerGI	0.871463
cancer_male_reproductive	0.751967
cancer_upperGI	0.898654

## Sheet: SNP_lookup
Supplementary Table 7: Reported associations of the genetic instruments used for educational attainment and lifestyle factors.
Variation ID	Chromosome	Trait	p-Value	Catalogue ID	Risk Allele	Allele Frequency	Population	Region	Genes	Platform	PubMed
rs987237	chr6	Adiposity	2e-11	rs987237	rs987237-G	0.164	38,580 European ancestry individuals	6p12.3	TFAP2B	Affymetrix, Illumina [2573738] (imputed)	19557161
rs9556958	chr13	Adventurousness	9e-13	rs9556958	None	0.5202	557,923 European ancestry individuals	13q32.2	STK24	Illumina [9339358] (imputed)	30643258
rs6512302	chr20	Adventurousness	3e-08	rs6512302	rs6512302-C	0.7461	557,923 European ancestry individuals	20q13.33	TCEA2	Illumina [9339358] (imputed)	30643258
rs624833	chr4	Age of smoking initiation	2e-09	rs624833	rs624833-G	0.302	up to 341,427 European ancestry individuals	4p16.3	None	NR [~ 10000000] (imputed)	30643251
rs11783093	chr8	Age of smoking initiation (MTAG)	1e-31	rs11783093	rs11783093-T	0.152	up to 931,815 European ancestry individuals	8p21.1	None	NR [9732723] (imputed)	30643251
rs6265	chr11	Age of smoking initiation (MTAG)	6e-16	rs6265	rs6265-T	0.181	up to 931,815 European ancestry individuals	11p14.1	None	NR [9732723] (imputed)	30643251
rs624833	chr4	Age of smoking initiation (MTAG)	7e-13	rs624833	rs624833-G	0.302	up to 931,815 European ancestry individuals	4p16.3	None	NR [9732723] (imputed)	30643251
rs3811038	chr2	Age of smoking initiation (MTAG)	1e-10	rs3811038	rs3811038-C	0.286	up to 931,815 European ancestry individuals	2q14.1	None	NR [9732723] (imputed)	30643251
rs72678864	chr4	Age of smoking initiation (MTAG)	3e-09	rs72678864	rs72678864-A	0.158	up to 931,815 European ancestry individuals	4q25	None	NR [9732723] (imputed)	30643251
rs12369179	chr12	Age-related disease endophenotypes	4e-06	rs12369179	rs12369179-?	None	9,618 European ancestry individuals	12q24.31	None	Affymetrix [NR]	27790247
rs12369179	chr12	Age-related diseases, mortality and associated endophenotypes	8e-07	rs12369179	rs12369179-?	None	9,618 European ancestry individuals	12q24.31	None	Affymetrix [NR]	27790247
rs645040	chr3	Alanine transaminase levels	4e-08	rs645040	rs645040-?	None	134,182 Japanese ancestry individuals	3q22.3	MSL2, PCCB	Illumina [6108953] (imputed)	29403010
rs11940694	chr4	Alcohol consumption	3e-68	rs11940694	rs11940694-A	0.3938	480,842 European ancestry individuals	4p14	KLB	Affymetrix, Illumina [~ 7100000] (imputed)	31358974
rs1260326	chr2	Alcohol consumption	2e-60	rs1260326	None	0.3939	480,842 European ancestry individuals	2p23.3	GCKR	Affymetrix, Illumina [~ 7100000] (imputed)	31358974
rs1260326	chr2	Alcohol consumption	1e-21	rs1260326	None	0.39	59,088 European ancestry females, 53,029 European ancestry males	2p23.3	GCKR	Affymetrix [12489781] (imputed)	28937693
rs11940694	chr4	Alcohol consumption	8e-19	rs11940694	rs11940694-A	0.39	59,088 European ancestry females, 53,029 European ancestry males	4p14	KLB	Affymetrix [12489781] (imputed)	28937693
rs13107325	chr4	Alcohol consumption	1e-15	rs13107325	rs13107325-T	0.07	480,842 European ancestry individuals	4q24	SLC39A8	Affymetrix, Illumina [~ 7100000] (imputed)	31358974
rs11940694	chr4	Alcohol consumption	9e-12	rs11940694	rs11940694-A	0.42	up to 70,460 European ancestry drinker individuals	4p14	KLB	Affymetrix, Illumina, Perlegen [at least 316407] (imputed)	27911795
rs11940694	chr4	Alcohol consumption	9e-10	rs11940694	rs11940694-A	0.39	59,088 European ancestry females, 53,029 European ancestry males	4p14	KLB	Affymetrix [12489781] (imputed)	28937693
rs1260326	chr2	Alcohol consumption (drinkers vs non-drinkers)	2e-13	rs1260326	None	None	83,713 Japanese ancestry ever drinkers, 81,371 Japanese ancestry never drinkers	2p23.3	GCKR	Illumina [6108828] (imputed)	31959922
rs11940694	chr4	Alcohol consumption (drinks per week)	3e-68	rs11940694	rs11940694-G	0.597	up to 941,280 European ancestry individuals	4p14	None	NR [~ 10000000] (imputed)	30643251
rs1260326	chr2	Alcohol consumption (drinks per week)	1e-52	rs1260326	None	0.3929	414,343 European ancestry individuals	2p23.3	GCKR	Affymetrix [11514936] (imputed)	30643258
rs1260326	chr2	Alcohol consumption (drinks per week)	8e-45	rs1260326	None	0.601	up to 941,280 European ancestry individuals	2p23.3	None	NR [~ 10000000] (imputed)	30643251
rs11940694	chr4	Alcohol consumption (drinks per week)	3e-41	rs11940694	rs11940694-A	0.3928	414,343 European ancestry individuals	4p14	KLB	Affymetrix [11514936] (imputed)	30643258
rs1260326	chr2	Alcohol consumption (drinks per week)	5e-40	rs1260326	None	0.61	up to 357,854 European ancestry individuals	2p23.3	GCKR	Illumina [~ 250000] (imputed)	30679032
rs1260326	chr2	Alcohol consumption (drinks per week)	5e-40	rs1260326	None	0.608	up to 357,854 European ancestry individuals	2p23.3	GCKR	Illumina [~ 250000] (imputed)	30679032
rs13107325	chr4	Alcohol consumption (drinks per week)	1e-24	rs13107325	rs13107325-T	0.0744	414,343 European ancestry individuals	4q24	SLC39A8	Affymetrix [11514936] (imputed)	30643258
rs13107325	chr4	Alcohol consumption (drinks per week)	2e-22	rs13107325	rs13107325-T	0.0722	up to 941,280 European ancestry individuals	4q24	None	NR [~ 10000000] (imputed)	30643251
rs13107325	chr4	Alcohol consumption (drinks per week)	5e-17	rs13107325	rs13107325-T	0.0721	up to 357,854 European ancestry individuals	4q24	SLC39A8	Illumina [~ 250000] (imputed)	30679032
rs11940694	chr4	Alcohol consumption (drinks per week)	1e-07	rs11940694	rs11940694-A	0.42	23,104 European ancestry non-drinker individuals, 47,967 European ancestry drinker individuals, 2,673 Hispanic/Latino non-drinker individuals, 4,374 Hispanic/Latino drinker individuals, 3,288 East Asian ancestry non-drinker individuals, 2,746 East Asian ancestry drinker individuals, 1,165 African American non-drinkers individuals, 1,310 African American drinker individuals.	4p14	KLB	Affymetrix [NR] (imputed)	28485404
rs11940694	chr4	Alcohol consumption (drinks per week)	4e-06	rs11940694	rs11940694-?	None	58,610 Japanese ancestry individuals	4p14	KLB	Illumina [6108828] (imputed)	31959922
rs11940694	chr4	Alcohol consumption (drinks per week) (MTAG)	4e-64	rs11940694	rs11940694-G	0.597	up to 1,039,210 European ancestry individuals	4p14	None	NR [~ 9732723] (imputed)	30643251
rs1260326	chr2	Alcohol consumption (drinks per week) (MTAG)	1e-45	rs1260326	None	0.595	972,915 European ancestry individuals	2p23.3	None	Affymetrix [NR] (imputed)	32451486
rs1260326	chr2	Alcohol consumption (drinks per week) (MTAG)	3e-44	rs1260326	None	0.601	up to 1,039,210 European ancestry individuals	2p23.3	None	NR [~ 9732723] (imputed)	30643251
rs13107325	chr4	Alcohol consumption (drinks per week) (MTAG)	1e-23	rs13107325	rs13107325-T	0.0722	up to 1,039,210 European ancestry individuals	4q24	None	NR [~ 9732723] (imputed)	30643251
rs530916	chr11	Alcohol consumption (drinks per week) (MTAG)	1e-12	rs530916	rs530916-G	0.558	up to 1,039,210 European ancestry individuals	11q24.1	None	NR [~ 9732723] (imputed)	30643251
rs8097672	chr18	Alcohol consumption (drinks per week) (MTAG)	2e-09	rs8097672	rs8097672-T	0.147	up to 1,039,210 European ancestry individuals	18p11.32	None	NR [~ 9732723] (imputed)	30643251
rs1260326	chr2	Alcohol consumption (heavy vs. light/non-drinkers)	1e-13	rs1260326	None	0.612	21,967 British ancestry cases, 103,282 British ancestry controls	2p23.3	GCKR	Affymetrix [11141077] (imputed)	31998841
rs13107325	chr4	Alcohol consumption (heavy vs. light/non-drinkers)	7e-09	rs13107325	rs13107325-C	0.928	21,967 British ancestry cases, 103,282 British ancestry controls	4q24	SLC39A8	Affymetrix [11141077] (imputed)	31998841
rs1260326	chr2	Alcohol consumption in current drinkers	7e-24	rs1260326	None	0.38	108,309 European ancestry individuals	2p23.3	GCKR	Affymetrix [12489781] (imputed)	28937693
rs11940694	chr4	Alcohol consumption in current drinkers	6e-18	rs11940694	rs11940694-A	0.39	108,309 European ancestry individuals	4p14	KLB	Affymetrix [12489781] (imputed)	28937693
rs13107325	chr4	Alcohol use disorder	8e-19	rs13107325	rs13107325-T	0.0792	57,564 European ancestry cases, 256,395 European ancestry controls	4q24	None	Affymetrix [7003540] (imputed)	32451486
rs1260326	chr2	Alcohol use disorder	1e-16	rs1260326	None	0.591	34,658 European American cases, 167,346 European American controls, 17,267 African American cases, 39,381 African American controls, 3,449 Latino American cases, 10,726 Latino American controls, 164 East Asian American cases, 1,210 East Asian American controls, 46 South Asian American cases, 144 South Asian American controls	2p23.3	GCKR	Affymetrix [up to 12500000] (imputed)	30940813
rs13107325	chr4	Alcohol use disorder	3e-14	rs13107325	rs13107325-C	0.937	34,658 European American cases, 167,346 European American controls, 17,267 African American cases, 39,381 African American controls, 3,449 Latino American cases, 10,726 Latino American controls, 164 East Asian American cases, 1,210 East Asian American controls, 46 South Asian American cases, 144 South Asian American controls	4q24	SLC39A8	Affymetrix [up to 12500000] (imputed)	30940813
rs13107325	chr4	Alcohol use disorder	3e-14	rs13107325	rs13107325-C	0.921	34,658 European American cases, 167,346 European American controls, 17,267 African American cases, 39,381 African American controls, 3,449 Latino American cases, 10,726 Latino American controls, 164 East Asian American cases, 1,210 East Asian American controls, 46 South Asian American cases, 144 South Asian American controls	4q24	SLC39A8	Affymetrix [up to 12500000] (imputed)	30940813
rs1260326	chr2	Alcohol use disorder	2e-13	rs1260326	None	0.651	34,658 European American cases, 167,346 European American controls, 17,267 African American cases, 39,381 African American controls, 3,449 Latino American cases, 10,726 Latino American controls, 164 East Asian American cases, 1,210 East Asian American controls, 46 South Asian American cases, 144 South Asian American controls	2p23.3	GCKR	Affymetrix [up to 12500000] (imputed)	30940813
rs13107325	chr4	Alcohol use disorder (consumption score)	2e-30	rs13107325	rs13107325-C	0.937	200,680 European American individuals, 56,495 African American individuals, 14,112 Latino American individuals, 1,366 East Asian American individuals, 189 South Asian American individuals	4q24	SLC39A8	Affymetrix [up to 12500000] (imputed)	30940813
rs13107325	chr4	Alcohol use disorder (consumption score)	1e-25	rs13107325	rs13107325-C	0.921	200,680 European American individuals, 56,495 African American individuals, 14,112 Latino American individuals, 1,366 East Asian American individuals, 189 South Asian American individuals	4q24	SLC39A8	Affymetrix [up to 12500000] (imputed)	30940813
rs11940694	chr4	Alcohol use disorder (consumption score)	5e-17	rs11940694	rs11940694-G	None	121,604 British ancestry individuals	4p14	KLB	NR [16213998]	30336701
rs1260326	chr2	Alcohol use disorder (consumption score)	2e-16	rs1260326	None	0.652	200,680 European American individuals, 56,495 African American individuals, 14,112 Latino American individuals, 1,366 East Asian American individuals, 189 South Asian American individuals	2p23.3	GCKR	Affymetrix [up to 12500000] (imputed)	30940813
rs1260326	chr2	Alcohol use disorder (consumption score)	2e-16	rs1260326	None	0.591	200,680 European American individuals, 56,495 African American individuals, 14,112 Latino American individuals, 1,366 East Asian American individuals, 189 South Asian American individuals	2p23.3	GCKR	Affymetrix [up to 12500000] (imputed)	30940813
rs13107325	chr4	Alcohol use disorder (consumption score)	3e-10	rs13107325	rs13107325-T	None	121,604 British ancestry individuals	4q24	SLC39A8	NR [16213998]	30336701
rs1260326	chr2	Alcohol use disorder (consumption score)	6e-09	rs1260326	None	None	121,604 British ancestry individuals	2p23.3	GCKR	NR [16213998]	30336701
rs11940694	chr4	Alcohol use disorder (dependence and problematic use scores)	1e-09	rs11940694	rs11940694-G	None	121,604 British ancestry individuals	4p14	KLB	NR [16213998]	30336701
rs11940694	chr4	Alcohol use disorder (total score)	7e-21	rs11940694	rs11940694-A	None	141,932 European ancestry individuals	4p14	KLB	NR [16213998]	30336701
rs1260326	chr2	Alcohol use disorder (total score)	9e-13	rs1260326	None	None	141,932 European ancestry individuals	2p23.3	SNX17, GCKR	NR [16213998]	30336701
rs1064213	chr2	Allergic disease (asthma, hay fever or eczema)	5e-12	rs1064213	rs1064213-G	0.47	180,129 European ancestry cases, 180,709 European ancestry controls	2q33.1	PLCL1	Affymetrix, Illumina [8307659] (imputed)	29083406
rs769449	chr19	Alzheimer's disease	2e-83	rs769449	rs769449-?	None	952 European ancestry male cases, 1,789 European ancestry female cases, 6,337 European ancestry male controls, 8,402 European ancestry female controls	19q13.32	APOE	Affymetrix, Illumina [2928658] (imputed)	30636644
rs769449	chr19	Alzheimer's disease	6e-47	rs769449	rs769449-?	None	952 European ancestry male cases, 1,789 European ancestry female cases, 6,337 European ancestry male controls, 8,402 European ancestry female controls	19q13.32	APOE	Affymetrix, Illumina [2928658] (imputed)	30636644
rs769449	chr19	Alzheimer's disease	7e-30	rs769449	rs769449-?	None	952 European ancestry male cases, 1,789 European ancestry female cases, 6,337 European ancestry male controls, 8,402 European ancestry female controls	19q13.32	APOE	Affymetrix, Illumina [2928658] (imputed)	30636644
rs769449	chr19	Alzheimer's disease biomarkers	2e-18	rs769449	rs769449-A	None	591 European ancestry cases, 687 European ancestry controls	19q13.32	APOE, TOMM40	Illumina [5815690] (imputed)	23562540
rs769449	chr19	Alzheimer's disease biomarkers	2e-16	rs769449	rs769449-A	None	591 European ancestry cases, 687 European ancestry controls	19q13.32	APOE, TOMM40	Illumina [5815690] (imputed)	23562540
rs7528604	chr1	Anxiety and stress-related disorders	5e-11	rs7528604	rs7528604-G	None	12,655 European ancestry cases, 19,225 European ancestry controls	1p31.3	PDE4B	Illumina [8933939] (imputed)	31116379
rs7528604	chr1	Anxiety and stress-related disorders (excluding adjustment disorder)	2e-11	rs7528604	rs7528604-?	None	8,517 European ancestry cases, 19,225 European ancestry controls	1p31.3	PDE4B	Illumina [8933939] (imputed)	31116379
rs7528604	chr1	Anxiety and stress-related disorders (excluding co-morbid schizophrenia)	4e-10	rs7528604	rs7528604-?	None	11,560 European ancestry cases, 19,225 European ancestry controls	1p31.3	PDE4B	Illumina [8933939] (imputed)	31116379
rs7528604	chr1	Anxiety and stress-related disorders (including obsessive-compulsive disorder)	1e-10	rs7528604	rs7528604-?	None	13,533 European ancestry cases, 19,225 European ancestry controls	1p31.3	PDE4B	Illumina [8933939] (imputed)	31116379
rs7528604	chr1	Anxiety and stress-related disorders (psychiatric co-morbidity covariate model)	2e-08	rs7528604	rs7528604-?	None	12,096 European ancestry cases, 42,215 European ancestry controls	1p31.3	PDE4B	Illumina [8933939] (imputed)	31116379
rs7528604	chr1	Anxiety and stress-related disorders (psychiatric co-morbidity weighting design)	1e-11	rs7528604	rs7528604-?	None	10,311 European ancestry cases, 19,225 European ancestry controls	1p31.3	PDE4B	Illumina [8933939] (imputed)	31116379
rs7528604	chr1	Anxiety disorders	3e-07	rs7528604	rs7528604-?	None	4,584 European ancestry cases, 19,225 European ancestry controls	1p31.3	PDE4B	Illumina [8933939] (imputed)	31116379
rs13107325	chr4	Apolipoprotein A1 levels	5e-82	rs13107325	rs13107325-C	0.925003	393,193 European ancestry individuals	4q24	SLC39A8	Affymetrix [NR] (imputed)	32203549
rs1260326	chr2	Apolipoprotein A1 levels	4e-38	rs1260326	None	0.395328	393,193 European ancestry individuals	2p23.3	GCKR	Affymetrix [NR] (imputed)	32203549
rs3814883	chr16	Apolipoprotein A1 levels	8e-11	rs3814883	rs3814883-C	0.51746	393,193 European ancestry individuals	16p11.2	TAOK2	Affymetrix [NR] (imputed)	32203549
rs2246012	chr6	Apolipoprotein A1 levels	2e-10	rs2246012	rs2246012-T	0.833664	393,193 European ancestry individuals	6q23.2	ARG1	Affymetrix [NR] (imputed)	32203549
rs1260326	chr2	Apolipoprotein B levels	3e-121	rs1260326	None	0.395476	439,214 European ancestry individuals	2p23.3	GCKR	Affymetrix [NR] (imputed)	32203549
rs1260326	chr2	Appendicular lean mass	1e-18	rs1260326	None	0.605637	181,862 European ancestry elderly individuals	2p23.3	None	Affymetrix [17914406] (imputed)	31761296
rs1260326	chr2	Appendicular lean mass	2e-13	rs1260326	None	0.605242	85,750 European ancestry middle-aged adult individuals	2p23.3	None	Affymetrix [21375087] (imputed)	31761296
rs1592757	chr5	Attention deficit hyperactivity disorder	1e-09	rs1592757	None	None	19,099 European ancestry cases, 72 non-European ancestry cases, 1,012 Han Chinese ancestry cases, 34,194 European ancestry controls, 72 non-European ancestry controls, 925 Han Chinese ancestry controls	5q21.2	None	Affymetrix, Illumina, Perlegen [8047421] (imputed)	30478444
rs1452075	chr3	Autism and educational attainment (MTAG)	3e-09	rs1452075	rs1452075-T	0.721	18,381 European ancestry autism cases, 27,969 European ancestry controls, 328,917 individuals with educational attainment data	3p14.2		Illumina [NR] (imputed)	30804558
rs1620977	chr1	Autism and major depressive disorder (MTAG)	7e-09	rs1620977	None	0.26	18,381 European ancestry autism cases, 27,969 European ancestry controls, 111,902 major depression cases, 312,113 controls	1p31.1		Illumina [NR] (imputed)	30804558
rs1452075	chr3	Autism spectrum disorder	6e-07	rs1452075	rs1452075-T	0.721	18,381 European ancestry cases, 27,969 European ancestry controls	3p14.2	CADPS	Illumina [9112387] (imputed)	30804558
rs6704768	chr2	Autism spectrum disorder or schizophrenia	3e-10	rs6704768	None		schizophrenia cases and controls (see Ripke, 2014), up to 6,197 European ancestry ASD cases, up to 7,377 European ancestry controls, up to 1,190 ASD cases, up to 1,190 controls	2q37.1	C2orf82, GIGYF2, KCNJ13, NGEF	Affymetrix, Illumina [NR]	28540026
rs13107325	chr4	Balding type 1	2e-10	rs13107325	rs13107325-?	None	approximately 208,000 European ancestry individuals	4q24		NR [~ 8900000] (imputed)	30595370
rs1620977	chr1	Bipolar disorder or body mass index	9e-13	rs1620977	None	None	20,352 European ancestry bipolar disorder cases, 31,358 European ancestry controls, 322,154 European ancestry individuals with BMI data.	1p31.1	NEGR1	Illumina [2013566] (imputed)	31754094
rs1477199	chr16	Bipolar disorder or body mass index	6e-09	rs1477199	rs1477199-A	None	20,352 European ancestry bipolar disorder cases, 31,358 European ancestry controls, 322,154 European ancestry individuals with BMI data.	16q12.2	RPGRIP1L	Illumina [2013566] (imputed)	31754094
rs17203016	chr2	Bipolar disorder or body mass index	1e-08	rs17203016	rs17203016-A	None	20,352 European ancestry bipolar disorder cases, 31,358 European ancestry controls, 322,154 European ancestry individuals with BMI data.	2q33.3	Intergenic	Illumina [2013566] (imputed)	31754094
rs7102454	chr11	Birth weight	2e-08	rs7102454	rs7102454-C	0.352769	298,142 European ancestry individuals, 6,635 African American individuals, 1,449 Filipino individuals, 420 Turkish individuals, 365 Moroccan individuals, 395 Surinamese individuals, 1,052 Afro-Caribbean individuals, 612 Hispanic individuals, 1,180 Thai individuals, 840 Chinese ancestry individuals, 10,133 individuals	11q13.1	SNX32, EFEMP2	Affymetrix, Illumina [15144367] (imputed)	31043758
rs7780752	chr7	Birth weight	2e-07	rs7780752	rs7780752-T	0.64	Up to 26,836 European ancestry individuals	7q21.3	CALCR	Affymetrix, Illumina [~ 2700000] (imputed)	23202124
rs1260326	chr2	Bitter alcoholic beverage consumption	2e-35	rs1260326	None	0.6034	336,448 European ancestry individuals	2p23.3	GCKR	Affymetrix [~ 7740000] (imputed)	31046077
rs11940694	chr4	Bitter alcoholic beverage consumption	4e-33	rs11940694	rs11940694-G	0.6023	336,448 European ancestry individuals	4p14	KLB	Affymetrix [~ 7740000] (imputed)	31046077
rs1260326	chr2	Bitter beverage consumption	1e-11	rs1260326	None	0.6058	85,852 European ancestry individuals	2p23.3	GCKR	Affymetrix [~ 7740000] (imputed)	31046077
rs1260326	chr2	Blood metabolite levels	1e-77	rs1260326	None	0.41	7,824 European ancestry individuals	2p23.3	GCKR	Affymetrix, Illumina [2100000] (imputed)	24816252
rs1260326	chr2	Blood metabolite levels	6e-56	rs1260326	None	None	3,953 European ancestry individuals	2p23.3	None	Illumina [2300000]	25898920
rs1260326	chr2	Blood metabolite levels	6e-14	rs1260326	None	0.41	7,824 European ancestry individuals	2p23.3	GCKR	Affymetrix, Illumina [2100000] (imputed)	24816252
rs1260326	chr2	Blood metabolite ratios	3e-148	rs1260326	None	0.41	Up to 5,591 European ancestry individuals	2p23.3	GCKR	Affymetrix, Illumina [2100000] (imputed)	24816252
rs13107325	chr4	Blood pressure	1e-10	rs13107325	rs13107325-T	0.12	74,064 European ancestry individuals	4q24	SLC39A8	Affymetrix, Illumina, Perlegen [NR] (imputed)	21909110
rs10269783	chr7	Blood protein levels	5e-12	rs10269783	rs10269783-A	0.386	3,301 European ancestry individuals	7p12.2	None	Affymetrix [10572788] (imputed)	29875488
rs1260326	chr2	Blood protein levels in cardiovascular risk	2e-18	rs1260326	None	0.44	3,394 European ancestry individuals	2p23.3	GCKR	Illumina [5270624] (imputed)	28369058
rs1260326	chr2	Blood sugar levels	2e-16	rs1260326	None	None	93,146 Japanese ancestry individuals	2p23.3	GCKR	Illumina [6108953] (imputed)	29403010
rs11940694	chr4	Blood urea nitrogen levels	3e-12	rs11940694	rs11940694-A	0.4654	416,178 European and unknown ancestry individuals	4p14	KLB	Affymetrix, Illumina [8176554] (imputed)	31152163
rs13021737	chr2	BMI (adjusted for smoking behaviour)	9e-41	rs13021737	None	0.1701	98,173 European ancestry women, 64,373 European ancestry men, 5,829 European ancestry individuals, 10,500 African American/Afro-Caribbean ancestry women, 2,706 African American/Afro-Caribbean ancestry men, 1,030 Indian Asian ancestry women, 7,648 Indian Asian ancestry men, 1,793 Filipino ancestry women, 2,944 Hispanic/Latino ancestry women, 1,764 Hispanic/Latino ancestry men	2p25.3	TMEM18	Affymetrix, Illumina, Perlegen [up to 2800000] (imputed)	28443625
rs543874	chr1	BMI (adjusted for smoking behaviour)	1e-35	rs543874	rs543874-A	0.8024	98,173 European ancestry women, 64,373 European ancestry men, 5,829 European ancestry individuals, 10,500 African American/Afro-Caribbean ancestry women, 2,706 African American/Afro-Caribbean ancestry men, 1,030 Indian Asian ancestry women, 7,648 Indian Asian ancestry men, 1,793 Filipino ancestry women, 2,944 Hispanic/Latino ancestry women, 1,764 Hispanic/Latino ancestry men	1q25.2	SEC16B	Affymetrix, Illumina, Perlegen [up to 2800000] (imputed)	28443625
rs543874	chr1	BMI (adjusted for smoking behaviour)	3e-31	rs543874	rs543874-A	0.8024	98,173 European ancestry women, 64,373 European ancestry men, 5,829 European ancestry individuals, 10,500 African American/Afro-Caribbean ancestry women, 2,706 African American/Afro-Caribbean ancestry men, 1,030 Indian Asian ancestry women, 7,648 Indian Asian ancestry men, 1,793 Filipino ancestry women, 2,944 Hispanic/Latino ancestry women, 1,764 Hispanic/Latino ancestry men	1q25.2	SEC16B	Affymetrix, Illumina, Perlegen [up to 2800000] (imputed)	28443625
rs13021737	chr2	BMI (adjusted for smoking behaviour)	3e-28	rs13021737	None	0.1701	98,173 European ancestry women, 64,373 European ancestry men, 5,829 European ancestry individuals, 10,500 African American/Afro-Caribbean ancestry women, 2,706 African American/Afro-Caribbean ancestry men, 1,030 Indian Asian ancestry women, 7,648 Indian Asian ancestry men, 1,793 Filipino ancestry women, 2,944 Hispanic/Latino ancestry women, 1,764 Hispanic/Latino ancestry men	2p25.3	TMEM18	Affymetrix, Illumina, Perlegen [up to 2800000] (imputed)	28443625
rs10938397	chr4	BMI (adjusted for smoking behaviour)	2e-23	rs10938397	None	0.5821	98,173 European ancestry women, 64,373 European ancestry men, 5,829 European ancestry individuals, 10,500 African American/Afro-Caribbean ancestry women, 2,706 African American/Afro-Caribbean ancestry men, 1,030 Indian Asian ancestry women, 7,648 Indian Asian ancestry men, 1,793 Filipino ancestry women, 2,944 Hispanic/Latino ancestry women, 1,764 Hispanic/Latino ancestry men	4p12	GNPDA2	Affymetrix, Illumina, Perlegen [up to 2800000] (imputed)	28443625
rs10182181	chr2	BMI (adjusted for smoking behaviour)	7e-19	rs10182181	rs10182181-A	0.5182	98,173 European ancestry women, 64,373 European ancestry men, 5,829 European ancestry individuals, 10,500 African American/Afro-Caribbean ancestry women, 2,706 African American/Afro-Caribbean ancestry men, 1,030 Indian Asian ancestry women, 7,648 Indian Asian ancestry men, 1,793 Filipino ancestry women, 2,944 Hispanic/Latino ancestry women, 1,764 Hispanic/Latino ancestry men	2p23.3	ADCY3	Affymetrix, Illumina, Perlegen [up to 2800000] (imputed)	28443625
rs13021737	chr2	BMI (adjusted for smoking behaviour)	3e-17	rs13021737	None	0.1701	98,173 European ancestry women, 64,373 European ancestry men, 5,829 European ancestry individuals, 10,500 African American/Afro-Caribbean ancestry women, 2,706 African American/Afro-Caribbean ancestry men, 1,030 Indian Asian ancestry women, 7,648 Indian Asian ancestry men, 1,793 Filipino ancestry women, 2,944 Hispanic/Latino ancestry women, 1,764 Hispanic/Latino ancestry men	2p25.3	TMEM18	Affymetrix, Illumina, Perlegen [up to 2800000] (imputed)	28443625
rs7138803	chr12	BMI (adjusted for smoking behaviour)	4e-16	rs7138803	rs7138803-A	0.3705	98,173 European ancestry women, 64,373 European ancestry men, 5,829 European ancestry individuals, 10,500 African American/Afro-Caribbean ancestry women, 2,706 African American/Afro-Caribbean ancestry men, 1,030 Indian Asian ancestry women, 7,648 Indian Asian ancestry men, 1,793 Filipino ancestry women, 2,944 Hispanic/Latino ancestry women, 1,764 Hispanic/Latino ancestry men	12q13.12	FAIM2	Affymetrix, Illumina, Perlegen [up to 2800000] (imputed)	28443625
rs2365389	chr3	BMI (adjusted for smoking behaviour)	4e-15	rs2365389	rs2365389-T	0.4348	98,173 European ancestry women, 64,373 European ancestry men, 5,829 European ancestry individuals, 10,500 African American/Afro-Caribbean ancestry women, 2,706 African American/Afro-Caribbean ancestry men, 1,030 Indian Asian ancestry women, 7,648 Indian Asian ancestry men, 1,793 Filipino ancestry women, 2,944 Hispanic/Latino ancestry women, 1,764 Hispanic/Latino ancestry men	3p14.2	FHIT	Affymetrix, Illumina, Perlegen [up to 2800000] (imputed)	28443625
rs10938397	chr4	BMI (adjusted for smoking behaviour)	2e-13	rs10938397	None	0.5821	98,173 European ancestry women, 64,373 European ancestry men, 5,829 European ancestry individuals, 10,500 African American/Afro-Caribbean ancestry women, 2,706 African American/Afro-Caribbean ancestry men, 1,030 Indian Asian ancestry women, 7,648 Indian Asian ancestry men, 1,793 Filipino ancestry women, 2,944 Hispanic/Latino ancestry women, 1,764 Hispanic/Latino ancestry men	4p12	GNPDA2	Affymetrix, Illumina, Perlegen [up to 2800000] (imputed)	28443625
rs10938397	chr4	BMI (adjusted for smoking behaviour)	4e-13	rs10938397	None	0.5821	98,173 European ancestry women, 64,373 European ancestry men, 5,829 European ancestry individuals, 10,500 African American/Afro-Caribbean ancestry women, 2,706 African American/Afro-Caribbean ancestry men, 1,030 Indian Asian ancestry women, 7,648 Indian Asian ancestry men, 1,793 Filipino ancestry women, 2,944 Hispanic/Latino ancestry women, 1,764 Hispanic/Latino ancestry men	4p12	GNPDA2	Affymetrix, Illumina, Perlegen [up to 2800000] (imputed)	28443625
rs10182181	chr2	BMI (adjusted for smoking behaviour)	2e-12	rs10182181	rs10182181-A	0.5182	98,173 European ancestry women, 64,373 European ancestry men, 5,829 European ancestry individuals, 10,500 African American/Afro-Caribbean ancestry women, 2,706 African American/Afro-Caribbean ancestry men, 1,030 Indian Asian ancestry women, 7,648 Indian Asian ancestry men, 1,793 Filipino ancestry women, 2,944 Hispanic/Latino ancestry women, 1,764 Hispanic/Latino ancestry men	2p23.3	ADCY3	Affymetrix, Illumina, Perlegen [up to 2800000] (imputed)	28443625
rs16851483	chr3	BMI (adjusted for smoking behaviour)	3e-12	rs16851483	rs16851483-T	0.0732	98,173 European ancestry women, 64,373 European ancestry men, 5,829 European ancestry individuals, 10,500 African American/Afro-Caribbean ancestry women, 2,706 African American/Afro-Caribbean ancestry men, 1,030 Indian Asian ancestry women, 7,648 Indian Asian ancestry men, 1,793 Filipino ancestry women, 2,944 Hispanic/Latino ancestry women, 1,764 Hispanic/Latino ancestry men	3q23	RASA2	Affymetrix, Illumina, Perlegen [up to 2800000] (imputed)	28443625
rs2481665	chr1	BMI (adjusted for smoking behaviour)	3e-11	rs2481665	rs2481665-T	0.561	98,173 European ancestry women, 64,373 European ancestry men, 5,829 European ancestry individuals, 10,500 African American/Afro-Caribbean ancestry women, 2,706 African American/Afro-Caribbean ancestry men, 1,030 Indian Asian ancestry women, 7,648 Indian Asian ancestry men, 1,793 Filipino ancestry women, 2,944 Hispanic/Latino ancestry women, 1,764 Hispanic/Latino ancestry men	1p31.3	INADL	Affymetrix, Illumina, Perlegen [up to 2800000] (imputed)	28443625
rs7599312	chr2	BMI (adjusted for smoking behaviour)	3e-11	rs7599312	rs7599312-A	0.2807	98,173 European ancestry women, 64,373 European ancestry men, 5,829 European ancestry individuals, 10,500 African American/Afro-Caribbean ancestry women, 2,706 African American/Afro-Caribbean ancestry men, 1,030 Indian Asian ancestry women, 7,648 Indian Asian ancestry men, 1,793 Filipino ancestry women, 2,944 Hispanic/Latino ancestry women, 1,764 Hispanic/Latino ancestry men	2q34	ERBB4	Affymetrix, Illumina, Perlegen [up to 2800000] (imputed)	28443625
rs2365389	chr3	BMI (adjusted for smoking behaviour)	2e-10	rs2365389	rs2365389-T	0.4348	98,173 European ancestry women, 64,373 European ancestry men, 5,829 European ancestry individuals, 10,500 African American/Afro-Caribbean ancestry women, 2,706 African American/Afro-Caribbean ancestry men, 1,030 Indian Asian ancestry women, 7,648 Indian Asian ancestry men, 1,793 Filipino ancestry women, 2,944 Hispanic/Latino ancestry women, 1,764 Hispanic/Latino ancestry men	3p14.2	FHIT	Affymetrix, Illumina, Perlegen [up to 2800000] (imputed)	28443625
rs13107325	chr4	BMI (adjusted for smoking behaviour)	3e-10	rs13107325	rs13107325-T	0.0737	98,173 European ancestry women, 64,373 European ancestry men, 5,829 European ancestry individuals, 10,500 African American/Afro-Caribbean ancestry women, 2,706 African American/Afro-Caribbean ancestry men, 1,030 Indian Asian ancestry women, 7,648 Indian Asian ancestry men, 1,793 Filipino ancestry women, 2,944 Hispanic/Latino ancestry women, 1,764 Hispanic/Latino ancestry men	4q24	SLC39A8	Affymetrix, Illumina, Perlegen [up to 2800000] (imputed)	28443625
rs13069244	chr3	BMI (adjusted for smoking behaviour)	6e-10	rs13069244	rs13069244-A	0.078	98,173 European ancestry women, 64,373 European ancestry men, 5,829 European ancestry individuals, 10,500 African American/Afro-Caribbean ancestry women, 2,706 African American/Afro-Caribbean ancestry men, 1,030 Indian Asian ancestry women, 7,648 Indian Asian ancestry men, 1,793 Filipino ancestry women, 2,944 Hispanic/Latino ancestry women, 1,764 Hispanic/Latino ancestry men	3q26.33	CCDC39	Affymetrix, Illumina, Perlegen [up to 2800000] (imputed)	28443625
rs7138803	chr12	BMI (adjusted for smoking behaviour)	7e-10	rs7138803	rs7138803-A	0.3705	98,173 European ancestry women, 64,373 European ancestry men, 5,829 European ancestry individuals, 10,500 African American/Afro-Caribbean ancestry women, 2,706 African American/Afro-Caribbean ancestry men, 1,030 Indian Asian ancestry women, 7,648 Indian Asian ancestry men, 1,793 Filipino ancestry women, 2,944 Hispanic/Latino ancestry women, 1,764 Hispanic/Latino ancestry men	12q13.12	FAIM2	Affymetrix, Illumina, Perlegen [up to 2800000] (imputed)	28443625
rs13191362	chr6	BMI (adjusted for smoking behaviour)	9e-10	rs13191362	rs13191362-A	0.8798	98,173 European ancestry women, 64,373 European ancestry men, 5,829 European ancestry individuals, 10,500 African American/Afro-Caribbean ancestry women, 2,706 African American/Afro-Caribbean ancestry men, 1,030 Indian Asian ancestry women, 7,648 Indian Asian ancestry men, 1,793 Filipino ancestry women, 2,944 Hispanic/Latino ancestry women, 1,764 Hispanic/Latino ancestry men	6q26	PARK2	Affymetrix, Illumina, Perlegen [up to 2800000] (imputed)	28443625
rs543874	chr1	BMI (adjusted for smoking behaviour)	2e-09	rs543874	rs543874-A	0.8024	98,173 European ancestry women, 64,373 European ancestry men, 5,829 European ancestry individuals, 10,500 African American/Afro-Caribbean ancestry women, 2,706 African American/Afro-Caribbean ancestry men, 1,030 Indian Asian ancestry women, 7,648 Indian Asian ancestry men, 1,793 Filipino ancestry women, 2,944 Hispanic/Latino ancestry women, 1,764 Hispanic/Latino ancestry men	1q25.2	SEC16B	Affymetrix, Illumina, Perlegen [up to 2800000] (imputed)	28443625
rs12429545	chr13	BMI (adjusted for smoking behaviour)	4e-09	rs12429545	rs12429545-A	0.1374	98,173 European ancestry women, 64,373 European ancestry men, 5,829 European ancestry individuals, 10,500 African American/Afro-Caribbean ancestry women, 2,706 African American/Afro-Caribbean ancestry men, 1,030 Indian Asian ancestry women, 7,648 Indian Asian ancestry men, 1,793 Filipino ancestry women, 2,944 Hispanic/Latino ancestry women, 1,764 Hispanic/Latino ancestry men	13q14.3	OLFM4	Affymetrix, Illumina, Perlegen [up to 2800000] (imputed)	28443625
rs13107325	chr4	BMI (adjusted for smoking behaviour)	4e-09	rs13107325	rs13107325-T	0.0737	98,173 European ancestry women, 64,373 European ancestry men, 5,829 European ancestry individuals, 10,500 African American/Afro-Caribbean ancestry women, 2,706 African American/Afro-Caribbean ancestry men, 1,030 Indian Asian ancestry women, 7,648 Indian Asian ancestry men, 1,793 Filipino ancestry women, 2,944 Hispanic/Latino ancestry women, 1,764 Hispanic/Latino ancestry men	4q24	SLC39A8	Affymetrix, Illumina, Perlegen [up to 2800000] (imputed)	28443625
rs13191362	chr6	BMI (adjusted for smoking behaviour)	1e-08	rs13191362	rs13191362-A	0.8798	98,173 European ancestry women, 64,373 European ancestry men, 5,829 European ancestry individuals, 10,500 African American/Afro-Caribbean ancestry women, 2,706 African American/Afro-Caribbean ancestry men, 1,030 Indian Asian ancestry women, 7,648 Indian Asian ancestry men, 1,793 Filipino ancestry women, 2,944 Hispanic/Latino ancestry women, 1,764 Hispanic/Latino ancestry men	6q26	PARK2	Affymetrix, Illumina, Perlegen [up to 2800000] (imputed)	28443625
rs1928295	chr9	BMI (adjusted for smoking behaviour)	1e-08	rs1928295	rs1928295-T	0.5549	98,173 European ancestry women, 64,373 European ancestry men, 5,829 European ancestry individuals, 10,500 African American/Afro-Caribbean ancestry women, 2,706 African American/Afro-Caribbean ancestry men, 1,030 Indian Asian ancestry women, 7,648 Indian Asian ancestry men, 1,793 Filipino ancestry women, 2,944 Hispanic/Latino ancestry women, 1,764 Hispanic/Latino ancestry men	9q33.1	TLR4	Affymetrix, Illumina, Perlegen [up to 2800000] (imputed)	28443625
rs11165643	chr1	BMI (adjusted for smoking behaviour)	3e-08	rs11165643	rs11165643-T	0.557	98,173 European ancestry women, 64,373 European ancestry men, 5,829 European ancestry individuals, 10,500 African American/Afro-Caribbean ancestry women, 2,706 African American/Afro-Caribbean ancestry men, 1,030 Indian Asian ancestry women, 7,648 Indian Asian ancestry men, 1,793 Filipino ancestry women, 2,944 Hispanic/Latino ancestry women, 1,764 Hispanic/Latino ancestry men	1p21.3	PTBP2	Affymetrix, Illumina, Perlegen [up to 2800000] (imputed)	28443625
rs7138803	chr12	BMI (adjusted for smoking behaviour)	3e-08	rs7138803	rs7138803-A	0.3705	98,173 European ancestry women, 64,373 European ancestry men, 5,829 European ancestry individuals, 10,500 African American/Afro-Caribbean ancestry women, 2,706 African American/Afro-Caribbean ancestry men, 1,030 Indian Asian ancestry women, 7,648 Indian Asian ancestry men, 1,793 Filipino ancestry women, 2,944 Hispanic/Latino ancestry women, 1,764 Hispanic/Latino ancestry men	12q13.12	FAIM2	Affymetrix, Illumina, Perlegen [up to 2800000] (imputed)	28443625
rs10182181	chr2	BMI (adjusted for smoking behaviour)	5e-08	rs10182181	rs10182181-A	0.5182	98,173 European ancestry women, 64,373 European ancestry men, 5,829 European ancestry individuals, 10,500 African American/Afro-Caribbean ancestry women, 2,706 African American/Afro-Caribbean ancestry men, 1,030 Indian Asian ancestry women, 7,648 Indian Asian ancestry men, 1,793 Filipino ancestry women, 2,944 Hispanic/Latino ancestry women, 1,764 Hispanic/Latino ancestry men	2p23.3	ADCY3	Affymetrix, Illumina, Perlegen [up to 2800000] (imputed)	28443625
rs17405819	chr8	BMI (adjusted for smoking behaviour)	7e-08	rs17405819	rs17405819-T	0.7022	98,173 European ancestry women, 64,373 European ancestry men, 5,829 European ancestry individuals, 10,500 African American/Afro-Caribbean ancestry women, 2,706 African American/Afro-Caribbean ancestry men, 1,030 Indian Asian ancestry women, 7,648 Indian Asian ancestry men, 1,793 Filipino ancestry women, 2,944 Hispanic/Latino ancestry women, 1,764 Hispanic/Latino ancestry men	8q21.13	HNF4G	Affymetrix, Illumina, Perlegen [up to 2800000] (imputed)	28443625
rs16851483	chr3	BMI (adjusted for smoking behaviour)	9e-08	rs16851483	rs16851483-T	0.0732	98,173 European ancestry women, 64,373 European ancestry men, 5,829 European ancestry individuals, 10,500 African American/Afro-Caribbean ancestry women, 2,706 African American/Afro-Caribbean ancestry men, 1,030 Indian Asian ancestry women, 7,648 Indian Asian ancestry men, 1,793 Filipino ancestry women, 2,944 Hispanic/Latino ancestry women, 1,764 Hispanic/Latino ancestry men	3q23	RASA2	Affymetrix, Illumina, Perlegen [up to 2800000] (imputed)	28443625
rs7903146	chr10	BMI (adjusted for smoking behaviour)	1e-07	rs7903146	rs7903146-T	0.2894	98,173 European ancestry women, 64,373 European ancestry men, 5,829 European ancestry individuals, 10,500 African American/Afro-Caribbean ancestry women, 2,706 African American/Afro-Caribbean ancestry men, 1,030 Indian Asian ancestry women, 7,648 Indian Asian ancestry men, 1,793 Filipino ancestry women, 2,944 Hispanic/Latino ancestry women, 1,764 Hispanic/Latino ancestry men	10q25.2	TCF7L2	Affymetrix, Illumina, Perlegen [up to 2800000] (imputed)	28443625
rs7903146	chr10	BMI (adjusted for smoking behaviour)	1e-07	rs7903146	rs7903146-T	0.2894	98,173 European ancestry women, 64,373 European ancestry men, 5,829 European ancestry individuals, 10,500 African American/Afro-Caribbean ancestry women, 2,706 African American/Afro-Caribbean ancestry men, 1,030 Indian Asian ancestry women, 7,648 Indian Asian ancestry men, 1,793 Filipino ancestry women, 2,944 Hispanic/Latino ancestry women, 1,764 Hispanic/Latino ancestry men	10q25.2	TCF7L2	Affymetrix, Illumina, Perlegen [up to 2800000] (imputed)	28443625
rs6804842	chr3	BMI (adjusted for smoking behaviour)	1e-07	rs6804842	rs6804842-A	0.4416	98,173 European ancestry women, 64,373 European ancestry men, 5,829 European ancestry individuals, 10,500 African American/Afro-Caribbean ancestry women, 2,706 African American/Afro-Caribbean ancestry men, 1,030 Indian Asian ancestry women, 7,648 Indian Asian ancestry men, 1,793 Filipino ancestry women, 2,944 Hispanic/Latino ancestry women, 1,764 Hispanic/Latino ancestry men	3p24.2	RARB	Affymetrix, Illumina, Perlegen [up to 2800000] (imputed)	28443625
rs10132280	chr14	BMI (adjusted for smoking behaviour)	2e-07	rs10132280	rs10132280-A	0.3316	98,173 European ancestry women, 64,373 European ancestry men, 5,829 European ancestry individuals, 10,500 African American/Afro-Caribbean ancestry women, 2,706 African American/Afro-Caribbean ancestry men, 1,030 Indian Asian ancestry women, 7,648 Indian Asian ancestry men, 1,793 Filipino ancestry women, 2,944 Hispanic/Latino ancestry women, 1,764 Hispanic/Latino ancestry men	14q12	NOVA1	Affymetrix, Illumina, Perlegen [up to 2800000] (imputed)	28443625
rs7599312	chr2	BMI (adjusted for smoking behaviour)	2e-07	rs7599312	rs7599312-A	0.2807	98,173 European ancestry women, 64,373 European ancestry men, 5,829 European ancestry individuals, 10,500 African American/Afro-Caribbean ancestry women, 2,706 African American/Afro-Caribbean ancestry men, 1,030 Indian Asian ancestry women, 7,648 Indian Asian ancestry men, 1,793 Filipino ancestry women, 2,944 Hispanic/Latino ancestry women, 1,764 Hispanic/Latino ancestry men	2q34	ERBB4	Affymetrix, Illumina, Perlegen [up to 2800000] (imputed)	28443625
rs2365389	chr3	BMI (adjusted for smoking behaviour)	3e-07	rs2365389	rs2365389-T	0.4348	98,173 European ancestry women, 64,373 European ancestry men, 5,829 European ancestry individuals, 10,500 African American/Afro-Caribbean ancestry women, 2,706 African American/Afro-Caribbean ancestry men, 1,030 Indian Asian ancestry women, 7,648 Indian Asian ancestry men, 1,793 Filipino ancestry women, 2,944 Hispanic/Latino ancestry women, 1,764 Hispanic/Latino ancestry men	3p14.2	FHIT	Affymetrix, Illumina, Perlegen [up to 2800000] (imputed)	28443625
rs1928295	chr9	BMI (adjusted for smoking behaviour)	7e-07	rs1928295	rs1928295-T	0.5549	98,173 European ancestry women, 64,373 European ancestry men, 5,829 European ancestry individuals, 10,500 African American/Afro-Caribbean ancestry women, 2,706 African American/Afro-Caribbean ancestry men, 1,030 Indian Asian ancestry women, 7,648 Indian Asian ancestry men, 1,793 Filipino ancestry women, 2,944 Hispanic/Latino ancestry women, 1,764 Hispanic/Latino ancestry men	9q33.1	TLR4	Affymetrix, Illumina, Perlegen [up to 2800000] (imputed)	28443625
rs11165643	chr1	BMI (adjusted for smoking behaviour)	1e-06	rs11165643	rs11165643-T	0.557	98,173 European ancestry women, 64,373 European ancestry men, 5,829 European ancestry individuals, 10,500 African American/Afro-Caribbean ancestry women, 2,706 African American/Afro-Caribbean ancestry men, 1,030 Indian Asian ancestry women, 7,648 Indian Asian ancestry men, 1,793 Filipino ancestry women, 2,944 Hispanic/Latino ancestry women, 1,764 Hispanic/Latino ancestry men	1p21.3	PTBP2	Affymetrix, Illumina, Perlegen [up to 2800000] (imputed)	28443625
rs12429545	chr13	BMI (adjusted for smoking behaviour)	2e-06	rs12429545	rs12429545-A	0.1374	98,173 European ancestry women, 64,373 European ancestry men, 5,829 European ancestry individuals, 10,500 African American/Afro-Caribbean ancestry women, 2,706 African American/Afro-Caribbean ancestry men, 1,030 Indian Asian ancestry women, 7,648 Indian Asian ancestry men, 1,793 Filipino ancestry women, 2,944 Hispanic/Latino ancestry women, 1,764 Hispanic/Latino ancestry men	13q14.3	OLFM4	Affymetrix, Illumina, Perlegen [up to 2800000] (imputed)	28443625
rs3736485	chr15	BMI (adjusted for smoking behaviour)	2e-06	rs3736485	rs3736485-A	0.4757	98,173 European ancestry women, 64,373 European ancestry men, 5,829 European ancestry individuals, 10,500 African American/Afro-Caribbean ancestry women, 2,706 African American/Afro-Caribbean ancestry men, 1,030 Indian Asian ancestry women, 7,648 Indian Asian ancestry men, 1,793 Filipino ancestry women, 2,944 Hispanic/Latino ancestry women, 1,764 Hispanic/Latino ancestry men	15q21.2	DMXL2	Affymetrix, Illumina, Perlegen [up to 2800000] (imputed)	28443625
rs16851483	chr3	BMI (adjusted for smoking behaviour)	2e-06	rs16851483	rs16851483-T	0.0732	98,173 European ancestry women, 64,373 European ancestry men, 5,829 European ancestry individuals, 10,500 African American/Afro-Caribbean ancestry women, 2,706 African American/Afro-Caribbean ancestry men, 1,030 Indian Asian ancestry women, 7,648 Indian Asian ancestry men, 1,793 Filipino ancestry women, 2,944 Hispanic/Latino ancestry women, 1,764 Hispanic/Latino ancestry men	3q23	RASA2	Affymetrix, Illumina, Perlegen [up to 2800000] (imputed)	28443625
rs657452	chr1	BMI (adjusted for smoking behaviour)	3e-06	rs657452	rs657452-A	0.4068	98,173 European ancestry women, 64,373 European ancestry men, 5,829 European ancestry individuals, 10,500 African American/Afro-Caribbean ancestry women, 2,706 African American/Afro-Caribbean ancestry men, 1,030 Indian Asian ancestry women, 7,648 Indian Asian ancestry men, 1,793 Filipino ancestry women, 2,944 Hispanic/Latino ancestry women, 1,764 Hispanic/Latino ancestry men	1p33	ELAVL4	Affymetrix, Illumina, Perlegen [up to 2800000] (imputed)	28443625
rs7899106	chr10	BMI (adjusted for smoking behaviour)	3e-06	rs7899106	rs7899106-A	0.9366	98,173 European ancestry women, 64,373 European ancestry men, 5,829 European ancestry individuals, 10,500 African American/Afro-Caribbean ancestry women, 2,706 African American/Afro-Caribbean ancestry men, 1,030 Indian Asian ancestry women, 7,648 Indian Asian ancestry men, 1,793 Filipino ancestry women, 2,944 Hispanic/Latino ancestry women, 1,764 Hispanic/Latino ancestry men	10q23.1	GRID1	Affymetrix, Illumina, Perlegen [up to 2800000] (imputed)	28443625
rs7715256	chr5	BMI (adjusted for smoking behaviour)	4e-06	rs7715256	rs7715256-T	0.574	98,173 European ancestry women, 64,373 European ancestry men, 5,829 European ancestry individuals, 10,500 African American/Afro-Caribbean ancestry women, 2,706 African American/Afro-Caribbean ancestry men, 1,030 Indian Asian ancestry women, 7,648 Indian Asian ancestry men, 1,793 Filipino ancestry women, 2,944 Hispanic/Latino ancestry women, 1,764 Hispanic/Latino ancestry men	5q33.2	GALNT10	Affymetrix, Illumina, Perlegen [up to 2800000] (imputed)	28443625
rs17724992	chr19	BMI (adjusted for smoking behaviour)	5e-06	rs17724992	rs17724992-A	0.7369	98,173 European ancestry women, 64,373 European ancestry men, 5,829 European ancestry individuals, 10,500 African American/Afro-Caribbean ancestry women, 2,706 African American/Afro-Caribbean ancestry men, 1,030 Indian Asian ancestry women, 7,648 Indian Asian ancestry men, 1,793 Filipino ancestry women, 2,944 Hispanic/Latino ancestry women, 1,764 Hispanic/Latino ancestry men	19p13.11	PGPEP1	Affymetrix, Illumina, Perlegen [up to 2800000] (imputed)	28443625
rs10938397	chr4	BMI at adiposity rebound	3e-08	rs10938397	None	0.35	6,051 European ancestry children	4p12	GNPDA2	Affymetrix, Illumina [up to 2543888] (imputed)	31840077
rs13021737	chr2	BMI in non-smokers	3e-30	rs13021737	None	0.1701	77,279 European ancestry women, 47,280 European ancestry men, 4,856 European ancestry individuals, 8,799 African American/Afro-Caribbean ancestry women, 1,803 African American/Afro-Caribbean ancestry men, 1,020 Indian Asian ancestry women, 6,691 Indian Asian ancestry men, 1,526 Filipino ancestry women, 2,469 Hispanic/Latino ancestry women, 1,318 Hispanic/Latino ancestry men	2p25.3	TMEM18	Affymetrix, Illumina, Perlegen [up to 2800000] (imputed)	28443625
rs543874	chr1	BMI in non-smokers	6e-28	rs543874	rs543874-A	0.8024	77,279 European ancestry women, 47,280 European ancestry men, 4,856 European ancestry individuals, 8,799 African American/Afro-Caribbean ancestry women, 1,803 African American/Afro-Caribbean ancestry men, 1,020 Indian Asian ancestry women, 6,691 Indian Asian ancestry men, 1,526 Filipino ancestry women, 2,469 Hispanic/Latino ancestry women, 1,318 Hispanic/Latino ancestry men	1q25.2	SEC16B	Affymetrix, Illumina, Perlegen [up to 2800000] (imputed)	28443625
rs543874	chr1	BMI in non-smokers	4e-25	rs543874	rs543874-A	0.8024	77,279 European ancestry women, 47,280 European ancestry men, 4,856 European ancestry individuals, 8,799 African American/Afro-Caribbean ancestry women, 1,803 African American/Afro-Caribbean ancestry men, 1,020 Indian Asian ancestry women, 6,691 Indian Asian ancestry men, 1,526 Filipino ancestry women, 2,469 Hispanic/Latino ancestry women, 1,318 Hispanic/Latino ancestry men	1q25.2	SEC16B	Affymetrix, Illumina, Perlegen [up to 2800000] (imputed)	28443625
rs13021737	chr2	BMI in non-smokers	2e-23	rs13021737	None	0.1701	77,279 European ancestry women, 47,280 European ancestry men, 4,856 European ancestry individuals, 8,799 African American/Afro-Caribbean ancestry women, 1,803 African American/Afro-Caribbean ancestry men, 1,020 Indian Asian ancestry women, 6,691 Indian Asian ancestry men, 1,526 Filipino ancestry women, 2,469 Hispanic/Latino ancestry women, 1,318 Hispanic/Latino ancestry men	2p25.3	TMEM18	Affymetrix, Illumina, Perlegen [up to 2800000] (imputed)	28443625
rs10938397	chr4	BMI in non-smokers	4e-18	rs10938397	None	0.5821	77,279 European ancestry women, 47,280 European ancestry men, 4,856 European ancestry individuals, 8,799 African American/Afro-Caribbean ancestry women, 1,803 African American/Afro-Caribbean ancestry men, 1,020 Indian Asian ancestry women, 6,691 Indian Asian ancestry men, 1,526 Filipino ancestry women, 2,469 Hispanic/Latino ancestry women, 1,318 Hispanic/Latino ancestry men	4p12	GNPDA2	Affymetrix, Illumina, Perlegen [up to 2800000] (imputed)	28443625
rs10182181	chr2	BMI in non-smokers	3e-16	rs10182181	rs10182181-A	0.5182	77,279 European ancestry women, 47,280 European ancestry men, 4,856 European ancestry individuals, 8,799 African American/Afro-Caribbean ancestry women, 1,803 African American/Afro-Caribbean ancestry men, 1,020 Indian Asian ancestry women, 6,691 Indian Asian ancestry men, 1,526 Filipino ancestry women, 2,469 Hispanic/Latino ancestry women, 1,318 Hispanic/Latino ancestry men	2p23.3	ADCY3	Affymetrix, Illumina, Perlegen [up to 2800000] (imputed)	28443625
rs10938397	chr4	BMI in non-smokers	2e-12	rs10938397	None	0.5821	77,279 European ancestry women, 47,280 European ancestry men, 4,856 European ancestry individuals, 8,799 African American/Afro-Caribbean ancestry women, 1,803 African American/Afro-Caribbean ancestry men, 1,020 Indian Asian ancestry women, 6,691 Indian Asian ancestry men, 1,526 Filipino ancestry women, 2,469 Hispanic/Latino ancestry women, 1,318 Hispanic/Latino ancestry men	4p12	GNPDA2	Affymetrix, Illumina, Perlegen [up to 2800000] (imputed)	28443625
rs13021737	chr2	BMI in non-smokers	8e-12	rs13021737	None	0.1701	77,279 European ancestry women, 47,280 European ancestry men, 4,856 European ancestry individuals, 8,799 African American/Afro-Caribbean ancestry women, 1,803 African American/Afro-Caribbean ancestry men, 1,020 Indian Asian ancestry women, 6,691 Indian Asian ancestry men, 1,526 Filipino ancestry women, 2,469 Hispanic/Latino ancestry women, 1,318 Hispanic/Latino ancestry men	2p25.3	TMEM18	Affymetrix, Illumina, Perlegen [up to 2800000] (imputed)	28443625
rs10182181	chr2	BMI in non-smokers	2e-11	rs10182181	rs10182181-A	0.5182	77,279 European ancestry women, 47,280 European ancestry men, 4,856 European ancestry individuals, 8,799 African American/Afro-Caribbean ancestry women, 1,803 African American/Afro-Caribbean ancestry men, 1,020 Indian Asian ancestry women, 6,691 Indian Asian ancestry men, 1,526 Filipino ancestry women, 2,469 Hispanic/Latino ancestry women, 1,318 Hispanic/Latino ancestry men	2p23.3	ADCY3	Affymetrix, Illumina, Perlegen [up to 2800000] (imputed)	28443625
rs16851483	chr3	BMI in non-smokers	2e-11	rs16851483	rs16851483-T	0.0732	77,279 European ancestry women, 47,280 European ancestry men, 4,856 European ancestry individuals, 8,799 African American/Afro-Caribbean ancestry women, 1,803 African American/Afro-Caribbean ancestry men, 1,020 Indian Asian ancestry women, 6,691 Indian Asian ancestry men, 1,526 Filipino ancestry women, 2,469 Hispanic/Latino ancestry women, 1,318 Hispanic/Latino ancestry men	3q23	RASA2	Affymetrix, Illumina, Perlegen [up to 2800000] (imputed)	28443625
rs7138803	chr12	BMI in non-smokers	4e-11	rs7138803	rs7138803-A	0.3705	77,279 European ancestry women, 47,280 European ancestry men, 4,856 European ancestry individuals, 8,799 African American/Afro-Caribbean ancestry women, 1,803 African American/Afro-Caribbean ancestry men, 1,020 Indian Asian ancestry women, 6,691 Indian Asian ancestry men, 1,526 Filipino ancestry women, 2,469 Hispanic/Latino ancestry women, 1,318 Hispanic/Latino ancestry men	12q13.12	FAIM2	Affymetrix, Illumina, Perlegen [up to 2800000] (imputed)	28443625
rs2365389	chr3	BMI in non-smokers	7e-11	rs2365389	rs2365389-T	0.4348	77,279 European ancestry women, 47,280 European ancestry men, 4,856 European ancestry individuals, 8,799 African American/Afro-Caribbean ancestry women, 1,803 African American/Afro-Caribbean ancestry men, 1,020 Indian Asian ancestry women, 6,691 Indian Asian ancestry men, 1,526 Filipino ancestry women, 2,469 Hispanic/Latino ancestry women, 1,318 Hispanic/Latino ancestry men	3p14.2	FHIT	Affymetrix, Illumina, Perlegen [up to 2800000] (imputed)	28443625
rs2365389	chr3	BMI in non-smokers	3e-10	rs2365389	rs2365389-T	0.4348	77,279 European ancestry women, 47,280 European ancestry men, 4,856 European ancestry individuals, 8,799 African American/Afro-Caribbean ancestry women, 1,803 African American/Afro-Caribbean ancestry men, 1,020 Indian Asian ancestry women, 6,691 Indian Asian ancestry men, 1,526 Filipino ancestry women, 2,469 Hispanic/Latino ancestry women, 1,318 Hispanic/Latino ancestry men	3p14.2	FHIT	Affymetrix, Illumina, Perlegen [up to 2800000] (imputed)	28443625
rs7903146	chr10	BMI in non-smokers	7e-10	rs7903146	rs7903146-T	0.2894	77,279 European ancestry women, 47,280 European ancestry men, 4,856 European ancestry individuals, 8,799 African American/Afro-Caribbean ancestry women, 1,803 African American/Afro-Caribbean ancestry men, 1,020 Indian Asian ancestry women, 6,691 Indian Asian ancestry men, 1,526 Filipino ancestry women, 2,469 Hispanic/Latino ancestry women, 1,318 Hispanic/Latino ancestry men	10q25.2	TCF7L2	Affymetrix, Illumina, Perlegen [up to 2800000] (imputed)	28443625
rs7599312	chr2	BMI in non-smokers	1e-09	rs7599312	rs7599312-A	0.2807	77,279 European ancestry women, 47,280 European ancestry men, 4,856 European ancestry individuals, 8,799 African American/Afro-Caribbean ancestry women, 1,803 African American/Afro-Caribbean ancestry men, 1,020 Indian Asian ancestry women, 6,691 Indian Asian ancestry men, 1,526 Filipino ancestry women, 2,469 Hispanic/Latino ancestry women, 1,318 Hispanic/Latino ancestry men	2q34	ERBB4	Affymetrix, Illumina, Perlegen [up to 2800000] (imputed)	28443625
rs13191362	chr6	BMI in non-smokers	2e-09	rs13191362	rs13191362-A	0.8798	77,279 European ancestry women, 47,280 European ancestry men, 4,856 European ancestry individuals, 8,799 African American/Afro-Caribbean ancestry women, 1,803 African American/Afro-Caribbean ancestry men, 1,020 Indian Asian ancestry women, 6,691 Indian Asian ancestry men, 1,526 Filipino ancestry women, 2,469 Hispanic/Latino ancestry women, 1,318 Hispanic/Latino ancestry men	6q26	PARK2	Affymetrix, Illumina, Perlegen [up to 2800000] (imputed)	28443625
rs7903146	chr10	BMI in non-smokers	7e-09	rs7903146	rs7903146-T	0.2894	77,279 European ancestry women, 47,280 European ancestry men, 4,856 European ancestry individuals, 8,799 African American/Afro-Caribbean ancestry women, 1,803 African American/Afro-Caribbean ancestry men, 1,020 Indian Asian ancestry women, 6,691 Indian Asian ancestry men, 1,526 Filipino ancestry women, 2,469 Hispanic/Latino ancestry women, 1,318 Hispanic/Latino ancestry men	10q25.2	TCF7L2	Affymetrix, Illumina, Perlegen [up to 2800000] (imputed)	28443625
rs13191362	chr6	BMI in non-smokers	7e-09	rs13191362	rs13191362-A	0.8798	77,279 European ancestry women, 47,280 European ancestry men, 4,856 European ancestry individuals, 8,799 African American/Afro-Caribbean ancestry women, 1,803 African American/Afro-Caribbean ancestry men, 1,020 Indian Asian ancestry women, 6,691 Indian Asian ancestry men, 1,526 Filipino ancestry women, 2,469 Hispanic/Latino ancestry women, 1,318 Hispanic/Latino ancestry men	6q26	PARK2	Affymetrix, Illumina, Perlegen [up to 2800000] (imputed)	28443625
rs1928295	chr9	BMI in non-smokers	7e-09	rs1928295	rs1928295-T	0.5549	77,279 European ancestry women, 47,280 European ancestry men, 4,856 European ancestry individuals, 8,799 African American/Afro-Caribbean ancestry women, 1,803 African American/Afro-Caribbean ancestry men, 1,020 Indian Asian ancestry women, 6,691 Indian Asian ancestry men, 1,526 Filipino ancestry women, 2,469 Hispanic/Latino ancestry women, 1,318 Hispanic/Latino ancestry men	9q33.1	TLR4	Affymetrix, Illumina, Perlegen [up to 2800000] (imputed)	28443625
rs543874	chr1	BMI in non-smokers	2e-08	rs543874	rs543874-A	0.8024	77,279 European ancestry women, 47,280 European ancestry men, 4,856 European ancestry individuals, 8,799 African American/Afro-Caribbean ancestry women, 1,803 African American/Afro-Caribbean ancestry men, 1,020 Indian Asian ancestry women, 6,691 Indian Asian ancestry men, 1,526 Filipino ancestry women, 2,469 Hispanic/Latino ancestry women, 1,318 Hispanic/Latino ancestry men	1q25.2	SEC16B	Affymetrix, Illumina, Perlegen [up to 2800000] (imputed)	28443625
rs2481665	chr1	BMI in non-smokers	4e-08	rs2481665	rs2481665-T	0.561	77,279 European ancestry women, 47,280 European ancestry men, 4,856 European ancestry individuals, 8,799 African American/Afro-Caribbean ancestry women, 1,803 African American/Afro-Caribbean ancestry men, 1,020 Indian Asian ancestry women, 6,691 Indian Asian ancestry men, 1,526 Filipino ancestry women, 2,469 Hispanic/Latino ancestry women, 1,318 Hispanic/Latino ancestry men	1p31.3	INADL	Affymetrix, Illumina, Perlegen [up to 2800000] (imputed)	28443625
rs16851483	chr3	BMI in non-smokers	5e-08	rs16851483	rs16851483-T	0.0732	77,279 European ancestry women, 47,280 European ancestry men, 4,856 European ancestry individuals, 8,799 African American/Afro-Caribbean ancestry women, 1,803 African American/Afro-Caribbean ancestry men, 1,020 Indian Asian ancestry women, 6,691 Indian Asian ancestry men, 1,526 Filipino ancestry women, 2,469 Hispanic/Latino ancestry women, 1,318 Hispanic/Latino ancestry men	3q23	RASA2	Affymetrix, Illumina, Perlegen [up to 2800000] (imputed)	28443625
rs10938397	chr4	BMI in non-smokers	5e-08	rs10938397	None	0.5821	77,279 European ancestry women, 47,280 European ancestry men, 4,856 European ancestry individuals, 8,799 African American/Afro-Caribbean ancestry women, 1,803 African American/Afro-Caribbean ancestry men, 1,020 Indian Asian ancestry women, 6,691 Indian Asian ancestry men, 1,526 Filipino ancestry women, 2,469 Hispanic/Latino ancestry women, 1,318 Hispanic/Latino ancestry men	4p12	GNPDA2	Affymetrix, Illumina, Perlegen [up to 2800000] (imputed)	28443625
rs12429545	chr13	BMI in non-smokers	6e-08	rs12429545	rs12429545-A	0.1374	77,279 European ancestry women, 47,280 European ancestry men, 4,856 European ancestry individuals, 8,799 African American/Afro-Caribbean ancestry women, 1,803 African American/Afro-Caribbean ancestry men, 1,020 Indian Asian ancestry women, 6,691 Indian Asian ancestry men, 1,526 Filipino ancestry women, 2,469 Hispanic/Latino ancestry women, 1,318 Hispanic/Latino ancestry men	13q14.3	OLFM4	Affymetrix, Illumina, Perlegen [up to 2800000] (imputed)	28443625
rs13107325	chr4	BMI in non-smokers	1e-07	rs13107325	rs13107325-T	0.0737	77,279 European ancestry women, 47,280 European ancestry men, 4,856 European ancestry individuals, 8,799 African American/Afro-Caribbean ancestry women, 1,803 African American/Afro-Caribbean ancestry men, 1,020 Indian Asian ancestry women, 6,691 Indian Asian ancestry men, 1,526 Filipino ancestry women, 2,469 Hispanic/Latino ancestry women, 1,318 Hispanic/Latino ancestry men	4q24	SLC39A8	Affymetrix, Illumina, Perlegen [up to 2800000] (imputed)	28443625
rs7138803	chr12	BMI in non-smokers	3e-07	rs7138803	rs7138803-A	0.3705	77,279 European ancestry women, 47,280 European ancestry men, 4,856 European ancestry individuals, 8,799 African American/Afro-Caribbean ancestry women, 1,803 African American/Afro-Caribbean ancestry men, 1,020 Indian Asian ancestry women, 6,691 Indian Asian ancestry men, 1,526 Filipino ancestry women, 2,469 Hispanic/Latino ancestry women, 1,318 Hispanic/Latino ancestry men	12q13.12	FAIM2	Affymetrix, Illumina, Perlegen [up to 2800000] (imputed)	28443625
rs7599312	chr2	BMI in non-smokers	3e-07	rs7599312	rs7599312-A	0.2807	77,279 European ancestry women, 47,280 European ancestry men, 4,856 European ancestry individuals, 8,799 African American/Afro-Caribbean ancestry women, 1,803 African American/Afro-Caribbean ancestry men, 1,020 Indian Asian ancestry women, 6,691 Indian Asian ancestry men, 1,526 Filipino ancestry women, 2,469 Hispanic/Latino ancestry women, 1,318 Hispanic/Latino ancestry men	2q34	ERBB4	Affymetrix, Illumina, Perlegen [up to 2800000] (imputed)	28443625
rs10182181	chr2	BMI in non-smokers	7e-07	rs10182181	rs10182181-A	0.5182	77,279 European ancestry women, 47,280 European ancestry men, 4,856 European ancestry individuals, 8,799 African American/Afro-Caribbean ancestry women, 1,803 African American/Afro-Caribbean ancestry men, 1,020 Indian Asian ancestry women, 6,691 Indian Asian ancestry men, 1,526 Filipino ancestry women, 2,469 Hispanic/Latino ancestry women, 1,318 Hispanic/Latino ancestry men	2p23.3	ADCY3	Affymetrix, Illumina, Perlegen [up to 2800000] (imputed)	28443625
rs13107325	chr4	BMI in non-smokers	7e-07	rs13107325	rs13107325-T	0.0737	77,279 European ancestry women, 47,280 European ancestry men, 4,856 European ancestry individuals, 8,799 African American/Afro-Caribbean ancestry women, 1,803 African American/Afro-Caribbean ancestry men, 1,020 Indian Asian ancestry women, 6,691 Indian Asian ancestry men, 1,526 Filipino ancestry women, 2,469 Hispanic/Latino ancestry women, 1,318 Hispanic/Latino ancestry men	4q24	SLC39A8	Affymetrix, Illumina, Perlegen [up to 2800000] (imputed)	28443625
rs17405819	chr8	BMI in non-smokers	1e-06	rs17405819	rs17405819-T	0.7022	77,279 European ancestry women, 47,280 European ancestry men, 4,856 European ancestry individuals, 8,799 African American/Afro-Caribbean ancestry women, 1,803 African American/Afro-Caribbean ancestry men, 1,020 Indian Asian ancestry women, 6,691 Indian Asian ancestry men, 1,526 Filipino ancestry women, 2,469 Hispanic/Latino ancestry women, 1,318 Hispanic/Latino ancestry men	8q21.13	HNF4G	Affymetrix, Illumina, Perlegen [up to 2800000] (imputed)	28443625
rs1928295	chr9	BMI in non-smokers	2e-06	rs1928295	rs1928295-T	0.5549	77,279 European ancestry women, 47,280 European ancestry men, 4,856 European ancestry individuals, 8,799 African American/Afro-Caribbean ancestry women, 1,803 African American/Afro-Caribbean ancestry men, 1,020 Indian Asian ancestry women, 6,691 Indian Asian ancestry men, 1,526 Filipino ancestry women, 2,469 Hispanic/Latino ancestry women, 1,318 Hispanic/Latino ancestry men	9q33.1	TLR4	Affymetrix, Illumina, Perlegen [up to 2800000] (imputed)	28443625
rs13069244	chr3	BMI in non-smokers	3e-06	rs13069244	rs13069244-A	0.074	77,279 European ancestry women, 47,280 European ancestry men, 4,856 European ancestry individuals, 8,799 African American/Afro-Caribbean ancestry women, 1,803 African American/Afro-Caribbean ancestry men, 1,020 Indian Asian ancestry women, 6,691 Indian Asian ancestry men, 1,526 Filipino ancestry women, 2,469 Hispanic/Latino ancestry women, 1,318 Hispanic/Latino ancestry men	3q26.33	CCDC39	Affymetrix, Illumina, Perlegen [up to 2800000] (imputed)	28443625
rs7138803	chr12	BMI in non-smokers	4e-06	rs7138803	rs7138803-A	0.3705	77,279 European ancestry women, 47,280 European ancestry men, 4,856 European ancestry individuals, 8,799 African American/Afro-Caribbean ancestry women, 1,803 African American/Afro-Caribbean ancestry men, 1,020 Indian Asian ancestry women, 6,691 Indian Asian ancestry men, 1,526 Filipino ancestry women, 2,469 Hispanic/Latino ancestry women, 1,318 Hispanic/Latino ancestry men	12q13.12	FAIM2	Affymetrix, Illumina, Perlegen [up to 2800000] (imputed)	28443625
rs10132280	chr14	BMI in non-smokers	9e-06	rs10132280	rs10132280-A	0.3316	77,279 European ancestry women, 47,280 European ancestry men, 4,856 European ancestry individuals, 8,799 African American/Afro-Caribbean ancestry women, 1,803 African American/Afro-Caribbean ancestry men, 1,020 Indian Asian ancestry women, 6,691 Indian Asian ancestry men, 1,526 Filipino ancestry women, 2,469 Hispanic/Latino ancestry women, 1,318 Hispanic/Latino ancestry men	14q12	NOVA1	Affymetrix, Illumina, Perlegen [up to 2800000] (imputed)	28443625
rs13021737	chr2	BMI in smokers	2e-12	rs13021737	None	0.1701	19,883 European ancestry women, up to 16,928 European ancestry men, up to 973 European ancestry individuals, 1,701 African American/Afro-Caribbean ancestry women, 903 African American/Afro-Caribbean ancestry men, 10 Indian Asian ancestry women, 957 Indian Asian ancestry men, 267 Filipino ancestry women, 475 Hispanic/Latino ancestry women, 446 Hispanic/Latino ancestry men	2p25.3	TMEM18	Affymetrix, Illumina, Perlegen [up to 2800000] (imputed)	28443625
rs543874	chr1	BMI in smokers	5e-10	rs543874	rs543874-A	0.8024	19,883 European ancestry women, up to 16,928 European ancestry men, up to 973 European ancestry individuals, 1,701 African American/Afro-Caribbean ancestry women, 903 African American/Afro-Caribbean ancestry men, 10 Indian Asian ancestry women, 957 Indian Asian ancestry men, 267 Filipino ancestry women, 475 Hispanic/Latino ancestry women, 446 Hispanic/Latino ancestry men	1q25.2	SEC16B	Affymetrix, Illumina, Perlegen [up to 2800000] (imputed)	28443625
rs543874	chr1	BMI in smokers	1e-08	rs543874	rs543874-A	0.8024	19,883 European ancestry women, up to 16,928 European ancestry men, up to 973 European ancestry individuals, 1,701 African American/Afro-Caribbean ancestry women, 903 African American/Afro-Caribbean ancestry men, 10 Indian Asian ancestry women, 957 Indian Asian ancestry men, 267 Filipino ancestry women, 475 Hispanic/Latino ancestry women, 446 Hispanic/Latino ancestry men	1q25.2	SEC16B	Affymetrix, Illumina, Perlegen [up to 2800000] (imputed)	28443625
rs2365389	chr3	BMI in smokers	3e-08	rs2365389	rs2365389-T	0.4348	19,883 European ancestry women, up to 16,928 European ancestry men, up to 973 European ancestry individuals, 1,701 African American/Afro-Caribbean ancestry women, 903 African American/Afro-Caribbean ancestry men, 10 Indian Asian ancestry women, 957 Indian Asian ancestry men, 267 Filipino ancestry women, 475 Hispanic/Latino ancestry women, 446 Hispanic/Latino ancestry men	3p14.2	FHIT	Affymetrix, Illumina, Perlegen [up to 2800000] (imputed)	28443625
rs13021737	chr2	BMI in smokers	1e-07	rs13021737	None	0.1701	19,883 European ancestry women, up to 16,928 European ancestry men, up to 973 European ancestry individuals, 1,701 African American/Afro-Caribbean ancestry women, 903 African American/Afro-Caribbean ancestry men, 10 Indian Asian ancestry women, 957 Indian Asian ancestry men, 267 Filipino ancestry women, 475 Hispanic/Latino ancestry women, 446 Hispanic/Latino ancestry men	2p25.3	TMEM18	Affymetrix, Illumina, Perlegen [up to 2800000] (imputed)	28443625
rs10938397	chr4	BMI in smokers	3e-07	rs10938397	None	0.5821	19,883 European ancestry women, up to 16,928 European ancestry men, up to 973 European ancestry individuals, 1,701 African American/Afro-Caribbean ancestry women, 903 African American/Afro-Caribbean ancestry men, 10 Indian Asian ancestry women, 957 Indian Asian ancestry men, 267 Filipino ancestry women, 475 Hispanic/Latino ancestry women, 446 Hispanic/Latino ancestry men	4p12	GNPDA2	Affymetrix, Illumina, Perlegen [up to 2800000] (imputed)	28443625
rs13069244	chr3	BMI in smokers	8e-07	rs13069244	rs13069244-A	0.078	19,883 European ancestry women, up to 16,928 European ancestry men, up to 973 European ancestry individuals, 1,701 African American/Afro-Caribbean ancestry women, 903 African American/Afro-Caribbean ancestry men, 10 Indian Asian ancestry women, 957 Indian Asian ancestry men, 267 Filipino ancestry women, 475 Hispanic/Latino ancestry women, 446 Hispanic/Latino ancestry men	3q26.33	CCDC39	Affymetrix, Illumina, Perlegen [up to 2800000] (imputed)	28443625
rs7138803	chr12	BMI in smokers	1e-06	rs7138803	rs7138803-A	0.3705	19,883 European ancestry women, up to 16,928 European ancestry men, up to 973 European ancestry individuals, 1,701 African American/Afro-Caribbean ancestry women, 903 African American/Afro-Caribbean ancestry men, 10 Indian Asian ancestry women, 957 Indian Asian ancestry men, 267 Filipino ancestry women, 475 Hispanic/Latino ancestry women, 446 Hispanic/Latino ancestry men	12q13.12	FAIM2	Affymetrix, Illumina, Perlegen [up to 2800000] (imputed)	28443625
rs13021737	chr2	BMI in smokers	2e-06	rs13021737	None	0.1701	19,883 European ancestry women, up to 16,928 European ancestry men, up to 973 European ancestry individuals, 1,701 African American/Afro-Caribbean ancestry women, 903 African American/Afro-Caribbean ancestry men, 10 Indian Asian ancestry women, 957 Indian Asian ancestry men, 267 Filipino ancestry women, 475 Hispanic/Latino ancestry women, 446 Hispanic/Latino ancestry men	2p25.3	TMEM18	Affymetrix, Illumina, Perlegen [up to 2800000] (imputed)	28443625
rs2365389	chr3	BMI in smokers	3e-06	rs2365389	rs2365389-T	0.4348	19,883 European ancestry women, up to 16,928 European ancestry men, up to 973 European ancestry individuals, 1,701 African American/Afro-Caribbean ancestry women, 903 African American/Afro-Caribbean ancestry men, 10 Indian Asian ancestry women, 957 Indian Asian ancestry men, 267 Filipino ancestry women, 475 Hispanic/Latino ancestry women, 446 Hispanic/Latino ancestry men	3p14.2	FHIT	Affymetrix, Illumina, Perlegen [up to 2800000] (imputed)	28443625
rs6804842	chr3	BMI in smokers	9e-06	rs6804842	rs6804842-A	0.4416	19,883 European ancestry women, up to 16,928 European ancestry men, up to 973 European ancestry individuals, 1,701 African American/Afro-Caribbean ancestry women, 903 African American/Afro-Caribbean ancestry men, 10 Indian Asian ancestry women, 957 Indian Asian ancestry men, 267 Filipino ancestry women, 475 Hispanic/Latino ancestry women, 446 Hispanic/Latino ancestry men	3p24.2	RARB	Affymetrix, Illumina, Perlegen [up to 2800000] (imputed)	28443625
rs543874	chr1	Body fat percentage	3e-24	rs543874	rs543874-?	None	70,700 European ancestry female individuals, 85,261 European ancestry male individuals	1q25.2	None	Affymetrix [7794483] (imputed)	30593698
rs543874	chr1	Body fat percentage	7e-16	rs543874	rs543874-?	None	70,700 European ancestry female individuals, 85,261 European ancestry male individuals	1q25.2	None	Affymetrix [7794483] (imputed)	30593698
rs6545714	chr2	Body fat percentage	3e-11	rs6545714	rs6545714-?	None	70,700 European ancestry female individuals, 85,261 European ancestry male individuals	2p16.1	None	Affymetrix [7794483] (imputed)	30593698
rs879620	chr16	Body fat percentage	1e-10	rs879620	rs879620-?	None	70,700 European ancestry female individuals, 85,261 European ancestry male individuals	16p13.3	None	Affymetrix [7794483] (imputed)	30593698
rs13107325	chr4	Body fat percentage	4e-10	rs13107325	rs13107325-?	None	70,700 European ancestry female individuals, 85,261 European ancestry male individuals	4q24	None	Affymetrix [7794483] (imputed)	30593698
rs543874	chr1	Body fat percentage	5e-10	rs543874	rs543874-?	None	70,700 European ancestry female individuals, 85,261 European ancestry male individuals	1q25.2	None	Affymetrix [7794483] (imputed)	30593698
rs13107325	chr4	Body fat percentage	5e-10	rs13107325	rs13107325-?	None	70,700 European ancestry female individuals, 85,261 European ancestry male individuals	4q24	None	Affymetrix [7794483] (imputed)	30593698
rs6545714	chr2	Body fat percentage	2e-08	rs6545714	rs6545714-?	None	70,700 European ancestry female individuals, 85,261 European ancestry male individuals	2p16.1	None	Affymetrix [7794483] (imputed)	30593698
rs543874	chr1	Body fat percentage	5e-08	rs543874	rs543874-G	0.19	Up to 31,457 European ancestry men, up to 35,030 European ancestry women, up to 8,259 Indian Asian ancestry men, up to 1,030 Indian Asian ancestry women, 973 Korean ancestry men, 1,360 Korean ancestry women, 154 African American men, 262 African American women	1q25.2	SEC16B	Affymetrix, Illumina, Perlegen [at least 1958375] (imputed)	26833246
rs543874	chr1	Body fat percentage	5e-07	rs543874	rs543874-G	0.19	Up to 31,457 European ancestry men, up to 35,030 European ancestry women, up to 8,259 Indian Asian ancestry men, up to 1,030 Indian Asian ancestry women, 973 Korean ancestry men, 1,360 Korean ancestry women, 154 African American men, 262 African American women	1q25.2	SEC16B	Affymetrix, Illumina, Perlegen [at least 1958375] (imputed)	26833246
rs879620	chr16	Body fat percentage	3e-06	rs879620	rs879620-?	None	70,700 European ancestry female individuals, 85,261 European ancestry male individuals	16p13.3	None	Affymetrix [7794483] (imputed)	30593698
rs543874	chr1	Body fat percentage	6e-06	rs543874	rs543874-G	0.19	Up to 31,457 European ancestry men, up to 35,030 European ancestry women, up to 8,259 Indian Asian ancestry men, up to 1,030 Indian Asian ancestry women, 973 Korean ancestry men, 1,360 Korean ancestry women, 154 African American men, 262 African American women	1q25.2	SEC16B	Affymetrix, Illumina, Perlegen [at least 1958375] (imputed)	26833246
rs879620	chr16	Body fat percentage	9e-06	rs879620	rs879620-?	None	70,700 European ancestry female individuals, 85,261 European ancestry male individuals	16p13.3	None	Affymetrix [7794483] (imputed)	30593698
rs13021737	chr2	Body mass index	3e-161	rs13021737	None	0.1567	806,834 European ancestry individuals	2p25.3		NR [~ 27400000] (imputed)	30239722
rs543874	chr1	Body mass index	3e-125	rs543874	rs543874-A	0.7786	806,834 European ancestry individuals	1q25.2		NR [~ 27400000] (imputed)	30239722
rs543874	chr1	Body mass index	3e-125	rs543874	rs543874-A	0.7786	434,794 European ancestry female individuals	1q25.2		NR [~ 27400000] (imputed)	30239722
rs543874	chr1	Body mass index	3e-125	rs543874	rs543874-A	0.7786	374,756 European ancestry male individuals	1q25.2		NR [~ 27400000] (imputed)	30239722
rs6265	chr11	Body mass index	7e-89	rs6265	rs6265-T	0.1836	806,834 European ancestry individuals	11p14.1		NR [~ 27400000] (imputed)	30239722
rs6265	chr11	Body mass index	7e-89	rs6265	rs6265-T	0.1836	434,794 European ancestry female individuals	11p14.1		NR [~ 27400000] (imputed)	30239722
rs6265	chr11	Body mass index	7e-89	rs6265	rs6265-T	0.1836	374,756 European ancestry male individuals	11p14.1		NR [~ 27400000] (imputed)	30239722
rs10938397	chr4	Body mass index	2e-86	rs10938397	None	0.57	806,834 European ancestry individuals	4p12		NR [~ 27400000] (imputed)	30239722
rs10938397	chr4	Body mass index	2e-86	rs10938397	None	0.57	434,794 European ancestry female individuals	4p12		NR [~ 27400000] (imputed)	30239722
rs7138803	chr12	Body mass index	3e-71	rs7138803	rs7138803-A	0.387	806,834 European ancestry individuals	12q13.12		NR [~ 27400000] (imputed)	30239722
rs7138803	chr12	Body mass index	3e-71	rs7138803	rs7138803-A	0.387	434,794 European ancestry female individuals	12q13.12		NR [~ 27400000] (imputed)	30239722
rs13021737	chr2	Body mass index	4e-69	rs13021737	None	None	315,347 European ancestry individuals, 8,322 Hispanic/Latino individuals, 7,290 East Asian ancestry individuals, 3,069 African American individuals, 459 South Asian ancestry individuals	2p25.3	None	Affymetrix [at least 28613428] (imputed)	30108127
rs6265	chr11	Body mass index	3e-68	rs6265	rs6265-C	0.816	up to 449,889 European ancestry individuals, up to 29,398 South Asian ancestry individuals, up to 27,610 African American individuals, up to 8,839 East Asian individuals, up to 10,772 Hispanic ancestry individuals	11p14.1	BDNF	Illumina [246328]	29273807
rs7498665	chr16	Body mass index	1e-66	rs7498665	rs7498665-A	0.6179	806,834 European ancestry individuals	16p11.2		NR [~ 27400000] (imputed)	30239722
rs7498665	chr16	Body mass index	1e-66	rs7498665	rs7498665-A	0.6179	434,794 European ancestry female individuals	16p11.2		NR [~ 27400000] (imputed)	30239722
rs13021737	chr2	Body mass index	4e-65	rs13021737	None	0.82	up to 72,390 Japanese ancestry women, up to 85,894 Japanese ancestry men	2p25.3	FAM150B, TMEM18	Illumina [6108953] (imputed)	28892062
rs543874	chr1	Body mass index	7e-62	rs543874	rs543874-G	0.2	up to 72,390 Japanese ancestry women, up to 85,894 Japanese ancestry men	1q25.2	LOC101928778, SEC16B	Illumina [6108953] (imputed)	28892062
rs6265	chr11	Body mass index	8e-61	rs6265	rs6265-?	None	approximately 458,000 European ancestry individuals	11p14.1		NR [~ 8900000] (imputed)	30595370
rs11672660	chr19	Body mass index	7e-60	rs11672660	rs11672660-T	0.1871	806,834 European ancestry individuals	19q13.32		NR [~ 27400000] (imputed)	30239722
rs11672660	chr19	Body mass index	7e-60	rs11672660	rs11672660-T	0.1871	434,794 European ancestry female individuals	19q13.32		NR [~ 27400000] (imputed)	30239722
rs6265	chr11	Body mass index	3e-58	rs6265	rs6265-?	None	457,822 European ancestry individuals	11p14.1	None	Affymetrix [~ 8270000] (imputed)	31669095
rs7124681	chr11	Body mass index	4e-55	rs7124681	rs7124681-A	0.4162	806,834 European ancestry individuals	11p11.2		NR [~ 27400000] (imputed)	30239722
rs7124681	chr11	Body mass index	4e-55	rs7124681	rs7124681-A	0.4162	434,794 European ancestry female individuals	11p11.2		NR [~ 27400000] (imputed)	30239722
rs7124681	chr11	Body mass index	4e-55	rs7124681	rs7124681-A	0.4162	374,756 European ancestry male individuals	11p11.2		NR [~ 27400000] (imputed)	30239722
rs13021737	chr2	Body mass index	5e-54	rs13021737	None	0.83	up to 104,666 European ancestry male individuals, up to 132,115 European ancestry female individuals, 370 African American male individuals, 517 African American female individuals, 512 Hispanic male individuals, 764 Hispanic female individuals	2p25.3	TMEM18	Affymetrix, Illumina [2550021]	25673413
rs1993709	chr1	Body mass index	1e-52	rs1993709	rs1993709-A	0.1805	374,756 European ancestry male individuals	1p31.1		NR [~ 27400000] (imputed)	30239722
rs543874	chr1	Body mass index	4e-52	rs543874	rs543874-A	None	315,347 European ancestry individuals, 8,322 Hispanic/Latino individuals, 7,290 East Asian ancestry individuals, 3,069 African American individuals, 459 South Asian ancestry individuals	1q25.2	None	Affymetrix [at least 28613428] (imputed)	30108127
rs6265	chr11	Body mass index	2e-51	rs6265	rs6265-T	0.2	up to 72,390 Japanese ancestry women, up to 85,894 Japanese ancestry men	11p14.1	BDNF	Illumina [6108953] (imputed)	28892062
rs13021737	chr2	Body mass index	1e-50	rs13021737	None	0.828	up to 104,666 European ancestry male individuals, up to 132,115 European ancestry female individuals, 370 African American male individuals, 517 African American female individuals, 512 Hispanic male individuals, 764 Hispanic female individuals	2p25.3	TMEM18	Affymetrix, Illumina [2550021]	25673413
rs9816226	chr3	Body mass index	1e-50	rs9816226	rs9816226-A	0.1755	806,834 European ancestry individuals	3q27.2		NR [~ 27400000] (imputed)	30239722
rs9816226	chr3	Body mass index	1e-50	rs9816226	rs9816226-A	0.1755	374,756 European ancestry male individuals	3q27.2		NR [~ 27400000] (imputed)	30239722
rs10938397	chr4	Body mass index	1e-48	rs10938397	None	0.568727	up to 309,889 European ancestry individuals	4p12	None	Affymetrix, Illumina, Perlegen [up to 2800000] (imputed)	26426971
rs10938397	chr4	Body mass index	3e-48	rs10938397	None	0.42	up to 72,390 Japanese ancestry women, up to 85,894 Japanese ancestry men	4p12	GNPDA2, GABRG1	Illumina [6108953] (imputed)	28892062
rs10938397	chr4	Body mass index	1e-47	rs10938397	None	None	315,347 European ancestry individuals, 8,322 Hispanic/Latino individuals, 7,290 East Asian ancestry individuals, 3,069 African American individuals, 459 South Asian ancestry individuals	4p12	None	Affymetrix [at least 28613428] (imputed)	30108127
rs13107325	chr4	Body mass index	4e-47	rs13107325	rs13107325-T	0.082	806,834 European ancestry individuals	4q24		NR [~ 27400000] (imputed)	30239722
rs13107325	chr4	Body mass index	4e-47	rs13107325	rs13107325-T	0.082	434,794 European ancestry female individuals	4q24		NR [~ 27400000] (imputed)	30239722
rs13107325	chr4	Body mass index	4e-47	rs13107325	rs13107325-T	0.082	374,756 European ancestry male individuals	4q24		NR [~ 27400000] (imputed)	30239722
rs2307111	chr5	Body mass index	1e-46	rs2307111	rs2307111-?	None	approximately 458,000 European ancestry individuals	5q13.3		NR [~ 8900000] (imputed)	30595370
rs543874	chr1	Body mass index	3e-46	rs543874	rs543874-A	0.804258	up to 309,889 European ancestry individuals	1q25.2	None	Affymetrix, Illumina, Perlegen [up to 2800000] (imputed)	26426971
rs987237	chr6	Body mass index	8e-43	rs987237	rs987237-?	None	346,393 European ancestry individuals	6p12.3	TFAP2B	NR [5554549] (imputed)	31453325
rs7498665	chr16	Body mass index	1e-40	rs7498665	rs7498665-?	None	approximately 458,000 European ancestry individuals	16p11.2		NR [~ 8900000] (imputed)	30595370
rs10938397	chr4	Body mass index	1e-40	rs10938397	None	0.428	up to 104,666 European ancestry male individuals, up to 132,115 European ancestry female individuals, 370 African American male individuals, 517 African American female individuals, 512 Hispanic male individuals, 764 Hispanic female individuals	4p12	GNPDA2	Affymetrix, Illumina [2550021]	25673413
rs543874	chr1	Body mass index	2e-40	rs543874	rs543874-G	0.195	up to 104,666 European ancestry male individuals, up to 132,115 European ancestry female individuals, 370 African American male individuals, 517 African American female individuals, 512 Hispanic male individuals, 764 Hispanic female individuals	1q25.2	SEC16B	Affymetrix, Illumina [2550021]	25673413
rs7144011	chr14	Body mass index	2e-40	rs7144011	rs7144011-T	0.2334	806,834 European ancestry individuals	14q31.1		NR [~ 27400000] (imputed)	30239722
rs7498665	chr16	Body mass index	4e-40	rs7498665	rs7498665-?	None	457,822 European ancestry individuals	16p11.2	None	Affymetrix [~ 8270000] (imputed)	31669095
rs13107325	chr4	Body mass index	5e-40	rs13107325	rs13107325-T	0.06	up to 449,889 European ancestry individuals, up to 29,398 South Asian ancestry individuals, up to 27,610 African American individuals, up to 8,839 East Asian individuals, up to 10,772 Hispanic ancestry individuals	4q24	SLC39A8	Illumina [246328]	29273807
rs13021737	chr2	Body mass index	7e-40	rs13021737	None	0.828	up to 104,666 European ancestry male individuals, up to 132,115 European ancestry female individuals, 370 African American male individuals, 517 African American female individuals, 512 Hispanic male individuals, 764 Hispanic female individuals	2p25.3	TMEM18	Affymetrix, Illumina [2550021]	25673413
rs7124681	chr11	Body mass index	1e-39	rs7124681	rs7124681-?	None	approximately 458,000 European ancestry individuals	11p11.2		NR [~ 8900000] (imputed)	30595370
rs6265	chr11	Body mass index	2e-39	rs6265	rs6265-C	None	315,347 European ancestry individuals, 8,322 Hispanic/Latino individuals, 7,290 East Asian ancestry individuals, 3,069 African American individuals, 459 South Asian ancestry individuals	11p14.1	None	Affymetrix [at least 28613428] (imputed)	30108127
rs13107325	chr4	Body mass index	8e-39	rs13107325	rs13107325-?	None	457,822 European ancestry individuals	4q24	None	Affymetrix [~ 8270000] (imputed)	31669095
rs7550711	chr1	Body mass index	9e-39	rs7550711	rs7550711-T	0.0279	434,794 European ancestry female individuals	1p13.3		NR [~ 27400000] (imputed)	30239722
rs10938397	chr4	Body mass index	3e-38	rs10938397	None	0.434	up to 104,666 European ancestry male individuals, up to 132,115 European ancestry female individuals, 370 African American male individuals, 517 African American female individuals, 512 Hispanic male individuals, 764 Hispanic female individuals	4p12	GNPDA2	Affymetrix, Illumina [2550021]	25673413
rs12429545	chr13	Body mass index	1e-37	rs12429545	rs12429545-A	0.1218	806,834 European ancestry individuals	13q14.3		NR [~ 27400000] (imputed)	30239722
rs12429545	chr13	Body mass index	1e-37	rs12429545	rs12429545-A	0.1218	434,794 European ancestry female individuals	13q14.3		NR [~ 27400000] (imputed)	30239722
rs12429545	chr13	Body mass index	1e-37	rs12429545	rs12429545-A	0.1218	374,756 European ancestry male individuals	13q14.3		NR [~ 27400000] (imputed)	30239722
rs13107325	chr4	Body mass index	1e-36	rs13107325	rs13107325-?	None	approximately 458,000 European ancestry individuals	4q24		NR [~ 8900000] (imputed)	30595370
rs4671328	chr2	Body mass index	3e-36	rs4671328	rs4671328-T	0.4496	806,834 European ancestry individuals	2p16.1		NR [~ 27400000] (imputed)	30239722
rs4671328	chr2	Body mass index	3e-36	rs4671328	rs4671328-T	0.4496	374,756 European ancestry male individuals	2p16.1		NR [~ 27400000] (imputed)	30239722
rs543874	chr1	Body mass index	3e-35	rs543874	rs543874-G	0.193	up to 104,666 European ancestry male individuals, up to 132,115 European ancestry female individuals, 370 African American male individuals, 517 African American female individuals, 512 Hispanic male individuals, 764 Hispanic female individuals	1q25.2	SEC16B	Affymetrix, Illumina [2550021]	25673413
rs10182181	chr2	Body mass index	3e-35	rs10182181	rs10182181-A	None	315,347 European ancestry individuals, 8,322 Hispanic/Latino individuals, 7,290 East Asian ancestry individuals, 3,069 African American individuals, 459 South Asian ancestry individuals	2p23.3	None	Affymetrix [at least 28613428] (imputed)	30108127
rs3814883	chr16	Body mass index	7e-35	rs3814883	rs3814883-?	None	approximately 458,000 European ancestry individuals	16p11.2		NR [~ 8900000] (imputed)	30595370
rs543874	chr1	Body mass index	2e-34	rs543874	rs543874-G	0.1956	2,518 African American women, 86,278 European ancestry women, 1,773 Filipino ancestry women, 1,030 Indian ancestry women, 1,457 African American men, 55,137 European ancestry men, 7,648 Indian ancestry men, 5,527 European ancestry individuals	1q25.2	SEC16B	Affymetrix, Illumina, Perlegen [~ 2500000] (imputed)	28448500
rs543874	chr1	Body mass index	1e-33	rs543874	rs543874-G	0.194	up to 104,666 European ancestry male individuals, up to 132,115 European ancestry female individuals, 370 African American male individuals, 517 African American female individuals, 512 Hispanic male individuals, 764 Hispanic female individuals	1q25.2	SEC16B	Affymetrix, Illumina [2550021]	25673413
rs10132280	chr14	Body mass index	2e-33	rs10132280	rs10132280-A	0.311	806,834 European ancestry individuals	14q12		NR [~ 27400000] (imputed)	30239722
rs10132280	chr14	Body mass index	2e-33	rs10132280	rs10132280-A	0.311	374,756 European ancestry male individuals	14q12		NR [~ 27400000] (imputed)	30239722
rs17405819	chr8	Body mass index	6e-33	rs17405819	rs17405819-T	0.6845	806,834 European ancestry individuals	8q21.13		NR [~ 27400000] (imputed)	30239722
rs17405819	chr8	Body mass index	6e-33	rs17405819	rs17405819-T	0.6845	434,794 European ancestry female individuals	8q21.13		NR [~ 27400000] (imputed)	30239722
rs889398	chr16	Body mass index	3e-32	rs889398	rs889398-T	0.4151	806,834 European ancestry individuals	16q22.1		NR [~ 27400000] (imputed)	30239722
rs889398	chr16	Body mass index	3e-32	rs889398	rs889398-T	0.4151	374,756 European ancestry male individuals	16q22.1		NR [~ 27400000] (imputed)	30239722
rs10182181	chr2	Body mass index	3e-32	rs10182181	rs10182181-G	0.46	up to 72,390 Japanese ancestry women, up to 85,894 Japanese ancestry men	2p23.3	ADCY3, DNAJC27	Illumina [6108953] (imputed)	28892062
rs6545714	chr2	Body mass index	4e-32	rs6545714	rs6545714-A	0.6112	806,834 European ancestry individuals	2p16.1		NR [~ 27400000] (imputed)	30239722
rs1320903	chr3	Body mass index	4e-32	rs1320903	rs1320903-A	0.3107	374,756 European ancestry male individuals	3q22.1		NR [~ 27400000] (imputed)	30239722
rs2307111	chr5	Body mass index	9e-32	rs2307111	rs2307111-T	0.5908	up to 449,889 European ancestry individuals, up to 29,398 South Asian ancestry individuals, up to 27,610 African American individuals, up to 8,839 East Asian individuals, up to 10,772 Hispanic ancestry individuals	5q13.3	POC5, ANKRD31, GCNT4	Illumina [246328]	29273807
rs7138803	chr12	Body mass index	2e-31	rs7138803	rs7138803-A	0.386682	up to 309,889 European ancestry individuals	12q13.12	None	Affymetrix, Illumina, Perlegen [up to 2800000] (imputed)	26426971
rs4740619	chr9	Body mass index	3e-31	rs4740619	rs4740619-T	0.5436	806,834 European ancestry individuals	9p22.3		NR [~ 27400000] (imputed)	30239722
rs4740619	chr9	Body mass index	3e-31	rs4740619	rs4740619-T	0.5436	434,794 European ancestry female individuals	9p22.3		NR [~ 27400000] (imputed)	30239722
rs4740619	chr9	Body mass index	3e-31	rs4740619	rs4740619-T	0.5436	374,756 European ancestry male individuals	9p22.3		NR [~ 27400000] (imputed)	30239722
rs10938397	chr4	Body mass index	4e-31	rs10938397	None	0.43	Up to 123,865 European ancestry individuals	4p12	GNPDA2	Affymetrix, Illumina, Perlegen [~ 2800000] (imputed)	20935630
rs1454687	chr3	Body mass index	1e-30	rs1454687	rs1454687-?	None	approximately 458,000 European ancestry individuals	3q11.2		NR [~ 8900000] (imputed)	30595370
rs10182181	chr2	Body mass index	2e-30	rs10182181	rs10182181-A	0.538103	up to 309,889 European ancestry individuals	2p23.3	None	Affymetrix, Illumina, Perlegen [up to 2800000] (imputed)	26426971
rs2033529	chr6	Body mass index	2e-29	rs2033529	rs2033529-A	0.7251	806,834 European ancestry individuals	6p21.2		NR [~ 27400000] (imputed)	30239722
rs12049202	chr1	Body mass index	3e-29	rs12049202	rs12049202-T	0.1883	806,834 European ancestry individuals	1p31.1		NR [~ 27400000] (imputed)	30239722
rs12049202	chr1	Body mass index	3e-29	rs12049202	rs12049202-T	0.1883	374,756 European ancestry male individuals	1p31.1		NR [~ 27400000] (imputed)	30239722
rs543874	chr1	Body mass index	8e-29	rs543874	rs543874-G	0.1956	2,518 African American women, 86,278 European ancestry women, 1,773 Filipino ancestry women, 1,030 Indian ancestry women, 1,457 African American men, 55,137 European ancestry men, 7,648 Indian ancestry men, 5,527 European ancestry individuals	1q25.2	SEC16B	Affymetrix, Illumina, Perlegen [~ 2500000] (imputed)	28448500
rs11611246	chr12	Body mass index	2e-28	rs11611246	rs11611246-T	0.199	806,834 European ancestry individuals	12p13.33		NR [~ 27400000] (imputed)	30239722
rs11611246	chr12	Body mass index	2e-28	rs11611246	rs11611246-T	0.199	434,794 European ancestry female individuals	12p13.33		NR [~ 27400000] (imputed)	30239722
rs11611246	chr12	Body mass index	2e-28	rs11611246	rs11611246-T	0.199	374,756 European ancestry male individuals	12p13.33		NR [~ 27400000] (imputed)	30239722
rs12369179	chr12	Body mass index	2e-28	rs12369179	rs12369179-T	0.085	806,834 European ancestry individuals	12q24.31		NR [~ 27400000] (imputed)	30239722
rs12369179	chr12	Body mass index	2e-28	rs12369179	rs12369179-T	0.085	374,756 European ancestry male individuals	12q24.31		NR [~ 27400000] (imputed)	30239722
rs4671328	chr2	Body mass index	2e-28	rs4671328	rs4671328-?	None	457,822 European ancestry individuals	2p16.1	None	Affymetrix [~ 8270000] (imputed)	31669095
rs4929923	chr11	Body mass index	3e-28	rs4929923	rs4929923-T	0.3394	434,794 European ancestry female individuals	11p15.4		NR [~ 27400000] (imputed)	30239722
rs4929923	chr11	Body mass index	3e-28	rs4929923	rs4929923-T	0.3394	374,756 European ancestry male individuals	11p15.4		NR [~ 27400000] (imputed)	30239722
rs12939549	chr17	Body mass index	4e-28	rs12939549	rs12939549-A	0.5572	806,834 European ancestry individuals	17q25.3		NR [~ 27400000] (imputed)	30239722
rs12939549	chr17	Body mass index	4e-28	rs12939549	rs12939549-A	0.5572	374,756 European ancestry male individuals	17q25.3		NR [~ 27400000] (imputed)	30239722
rs543874	chr1	Body mass index	6e-28	rs543874	rs543874-G	0.1926	2,518 African American women, 86,278 European ancestry women, 1,773 Filipino ancestry women, 1,030 Indian ancestry women, 1,457 African American men, 55,137 European ancestry men, 7,648 Indian ancestry men, 5,527 European ancestry individuals	1q25.2	SEC16B	Affymetrix, Illumina, Perlegen [~ 2500000] (imputed)	28448500
rs1320903	chr3	Body mass index	6e-28	rs1320903	rs1320903-?	None	approximately 458,000 European ancestry individuals	3q22.1		NR [~ 8900000] (imputed)	30595370
rs4671328	chr2	Body mass index	1e-27	rs4671328	rs4671328-?	None	approximately 458,000 European ancestry individuals	2p16.1		NR [~ 8900000] (imputed)	30595370
rs1048932	chr11	Body mass index	4e-27	rs1048932	rs1048932-A	0.4376	434,794 European ancestry female individuals	11q23.3		NR [~ 27400000] (imputed)	30239722
rs7084454	chr10	Body mass index	5e-27	rs7084454	rs7084454-A	0.3086	806,834 European ancestry individuals	10p12.31		NR [~ 27400000] (imputed)	30239722
rs7084454	chr10	Body mass index	5e-27	rs7084454	rs7084454-A	0.3086	434,794 European ancestry female individuals	10p12.31		NR [~ 27400000] (imputed)	30239722
rs7138803	chr12	Body mass index	6e-27	rs7138803	rs7138803-G	None	315,347 European ancestry individuals, 8,322 Hispanic/Latino individuals, 7,290 East Asian ancestry individuals, 3,069 African American individuals, 459 South Asian ancestry individuals	12q13.12	None	Affymetrix [at least 28613428] (imputed)	30108127
rs13021737	chr2	Body mass index	2e-26	rs13021737	None	None	29,925 British ancestry cases, 89,763 British ancestry controls	2p25.3	TMEM18	NR [9288881] (imputed)	26961502
rs7138803	chr12	Body mass index	5e-26	rs7138803	rs7138803-A	0.379	up to 104,666 European ancestry male individuals, up to 132,115 European ancestry female individuals, 370 African American male individuals, 517 African American female individuals, 512 Hispanic male individuals, 764 Hispanic female individuals	12q13.12	BCDIN3D	Affymetrix, Illumina [2550021]	25673413
rs208015	chr17	Body mass index	7e-26	rs208015	rs208015-T	0.07	374,756 European ancestry male individuals	17q21.32		NR [~ 27400000] (imputed)	30239722
rs10182181	chr2	Body mass index	8e-26	rs10182181	rs10182181-G	0.468	up to 104,666 European ancestry male individuals, up to 132,115 European ancestry female individuals, 370 African American male individuals, 517 African American female individuals, 512 Hispanic male individuals, 764 Hispanic female individuals	2p23.3	ADCY3	Affymetrix, Illumina [2550021]	25673413
rs12049202	chr1	Body mass index	9e-26	rs12049202	rs12049202-?	None	457,822 European ancestry individuals	1p31.1	None	Affymetrix [~ 8270000] (imputed)	31669095
rs901630	chr6	Body mass index	1e-25	rs901630	rs901630-C	None	315,347 European ancestry individuals, 8,322 Hispanic/Latino individuals, 7,290 East Asian ancestry individuals, 3,069 African American individuals, 459 South Asian ancestry individuals	6q16.1	None	Affymetrix [at least 28613428] (imputed)	30108127
rs427943	chr21	Body mass index	4e-25	rs427943	rs427943-A	0.4288	806,834 European ancestry individuals	21q22.3		NR [~ 27400000] (imputed)	30239722
rs427943	chr21	Body mass index	4e-25	rs427943	rs427943-A	0.4288	434,794 European ancestry female individuals	21q22.3		NR [~ 27400000] (imputed)	30239722
rs427943	chr21	Body mass index	4e-25	rs427943	rs427943-A	0.4288	374,756 European ancestry male individuals	21q22.3		NR [~ 27400000] (imputed)	30239722
rs16851483	chr3	Body mass index	5e-25	rs16851483	rs16851483-T	0.0717	806,834 European ancestry individuals	3q23		NR [~ 27400000] (imputed)	30239722
rs16851483	chr3	Body mass index	5e-25	rs16851483	rs16851483-T	0.0717	434,794 European ancestry female individuals	3q23		NR [~ 27400000] (imputed)	30239722
rs17513613	chr19	Body mass index	6e-25	rs17513613	rs17513613-T	0.6924	374,756 European ancestry male individuals	19q12		NR [~ 27400000] (imputed)	30239722
rs12429545	chr13	Body mass index	1e-24	rs12429545	rs12429545-A	0.12	up to 72,390 Japanese ancestry women, up to 85,894 Japanese ancestry men	13q14.3	LINC01065, LINC00558	Illumina [6108953] (imputed)	28892062
rs11165643	chr1	Body mass index	4e-24	rs11165643	rs11165643-?	None	approximately 458,000 European ancestry individuals	1p21.3		NR [~ 8900000] (imputed)	30595370
rs7138803	chr12	Body mass index	8e-24	rs7138803	rs7138803-A	0.384	up to 104,666 European ancestry male individuals, up to 132,115 European ancestry female individuals, 370 African American male individuals, 517 African American female individuals, 512 Hispanic male individuals, 764 Hispanic female individuals	12q13.12	BCDIN3D	Affymetrix, Illumina [2550021]	25673413
rs10182181	chr2	Body mass index	9e-24	rs10182181	rs10182181-G	0.462	up to 104,666 European ancestry male individuals, up to 132,115 European ancestry female individuals, 370 African American male individuals, 517 African American female individuals, 512 Hispanic male individuals, 764 Hispanic female individuals	2p23.3	ADCY3	Affymetrix, Illumina [2550021]	25673413
rs7903146	chr10	Body mass index	2e-23	rs7903146	rs7903146-T	0.2787	806,834 European ancestry individuals	10q25.2		NR [~ 27400000] (imputed)	30239722
rs7903146	chr10	Body mass index	2e-23	rs7903146	rs7903146-T	0.2787	374,756 European ancestry male individuals	10q25.2		NR [~ 27400000] (imputed)	30239722
rs7599312	chr2	Body mass index	2e-23	rs7599312	rs7599312-A	0.2737	806,834 European ancestry individuals	2q34		NR [~ 27400000] (imputed)	30239722
rs7599312	chr2	Body mass index	2e-23	rs7599312	rs7599312-A	0.2737	434,794 European ancestry female individuals	2q34		NR [~ 27400000] (imputed)	30239722
rs7599312	chr2	Body mass index	2e-23	rs7599312	rs7599312-A	0.2737	374,756 European ancestry male individuals	2q34		NR [~ 27400000] (imputed)	30239722
rs1431659	chr8	Body mass index	2e-23	rs1431659	rs1431659-A	0.2737	806,834 European ancestry individuals	8q21.11		NR [~ 27400000] (imputed)	30239722
rs1431659	chr8	Body mass index	2e-23	rs1431659	rs1431659-A	0.2737	374,756 European ancestry male individuals	8q21.11		NR [~ 27400000] (imputed)	30239722
rs10938397	chr4	Body mass index	3e-23	rs10938397	None	0.432	up to 104,666 European ancestry male individuals, up to 132,115 European ancestry female individuals, 370 African American male individuals, 517 African American female individuals, 512 Hispanic male individuals, 764 Hispanic female individuals	4p12	GNPDA2	Affymetrix, Illumina [2550021]	25673413
rs543874	chr1	Body mass index	4e-23	rs543874	rs543874-G	0.19	Up to 123,865 European ancestry individuals	1q25.2	SEC16B	Affymetrix, Illumina, Perlegen [~ 2800000] (imputed)	20935630
rs1296328	chr4	Body mass index	7e-23	rs1296328	rs1296328-?	None	approximately 458,000 European ancestry individuals	4q28.3		NR [~ 8900000] (imputed)	30595370
rs11496125	chr7	Body mass index	9e-23	rs11496125	rs11496125-T	0.4053	374,756 European ancestry male individuals	7q22.1		NR [~ 27400000] (imputed)	30239722
rs543874	chr1	Body mass index	2e-22	rs543874	rs543874-G	None	29,925 British ancestry cases, 89,763 British ancestry controls	1q25.2	SEC16B	NR [9288881] (imputed)	26961502
rs10938397	chr4	Body mass index	2e-22	rs10938397	None	0.436	up to 104,666 European ancestry male individuals, up to 132,115 European ancestry female individuals, 370 African American male individuals, 517 African American female individuals, 512 Hispanic male individuals, 764 Hispanic female individuals	4p12	GNPDA2	Affymetrix, Illumina [2550021]	25673413
rs4516268	chr17	Body mass index	4e-22	rs4516268	rs4516268-?	None	approximately 458,000 European ancestry individuals	17p13.3		NR [~ 8900000] (imputed)	30595370
rs13021737	chr2	Body mass index	4e-22	rs13021737	None	0.828	up to 104,666 European ancestry male individuals, up to 132,115 European ancestry female individuals, 370 African American male individuals, 517 African American female individuals, 512 Hispanic male individuals, 764 Hispanic female individuals	2p25.3	TMEM18	Affymetrix, Illumina [2550021]	25673413
rs7730898	chr5	Body mass index	7e-22	rs7730898	rs7730898-A	None	315,347 European ancestry individuals, 8,322 Hispanic/Latino individuals, 7,290 East Asian ancestry individuals, 3,069 African American individuals, 459 South Asian ancestry individuals	5q35.1	None	Affymetrix [at least 28613428] (imputed)	30108127
rs543874	chr1	Body mass index	1e-21	rs543874	rs543874-A		35,606 African American individuals, 26,048 Hispanic/Latino individuals, 22,466 Asian or Native Hawaiian ancestry individuals, 17,859 European ancestry individuals, 535 Native American individuals	1q25.2	SEC16B	Illumina [at least 200000]	29381148
rs645040	chr3	Body mass index	1e-21	rs645040	rs645040-T	0.7703	374,756 European ancestry male individuals	3q22.3		NR [~ 27400000] (imputed)	30239722
rs2694047	chr8	Body mass index	1e-21	rs2694047	rs2694047-?	None	approximately 458,000 European ancestry individuals	8q23.3		NR [~ 8900000] (imputed)	30595370
rs7138803	chr12	Body mass index	2e-21	rs7138803	rs7138803-A	0.34	up to 72,390 Japanese ancestry women, up to 85,894 Japanese ancestry men	12q13.12	BCDIN3D, FAIM2	Illumina [6108953] (imputed)	28892062
rs10938397	chr4	Body mass index	2e-21	rs10938397	None	0.4224	2,518 African American women, 86,278 European ancestry women, 1,773 Filipino ancestry women, 1,030 Indian ancestry women, 1,457 African American men, 55,137 European ancestry men, 7,648 Indian ancestry men, 5,527 European ancestry individuals	4p12	GNPDA2	Affymetrix, Illumina, Perlegen [~ 2500000] (imputed)	28448500
rs901630	chr6	Body mass index	2e-21	rs901630	rs901630-T	0.4135	434,794 European ancestry female individuals	6q16.1		NR [~ 27400000] (imputed)	30239722
rs13107325	chr4	Body mass index	3e-21	rs13107325	rs13107325-C	None	315,347 European ancestry individuals, 8,322 Hispanic/Latino individuals, 7,290 East Asian ancestry individuals, 3,069 African American individuals, 459 South Asian ancestry individuals	4q24	None	Affymetrix [at least 28613428] (imputed)	30108127
rs10182181	chr2	Body mass index	4e-21	rs10182181	rs10182181-G	0.46	up to 104,666 European ancestry male individuals, up to 132,115 European ancestry female individuals, 370 African American male individuals, 517 African American female individuals, 512 Hispanic male individuals, 764 Hispanic female individuals	2p23.3	ADCY3	Affymetrix, Illumina [2550021]	25673413
rs13191362	chr6	Body mass index	4e-21	rs13191362	rs13191362-A	0.8572	806,834 European ancestry individuals	6q26		NR [~ 27400000] (imputed)	30239722
rs13191362	chr6	Body mass index	4e-21	rs13191362	rs13191362-A	0.8572	434,794 European ancestry female individuals	6q26		NR [~ 27400000] (imputed)	30239722
rs13191362	chr6	Body mass index	4e-21	rs13191362	rs13191362-A	0.8572	374,756 European ancestry male individuals	6q26		NR [~ 27400000] (imputed)	30239722
rs4482463	chr2	Body mass index	1e-20	rs4482463	rs4482463-?	None	approximately 458,000 European ancestry individuals	2q33.3		NR [~ 8900000] (imputed)	30595370
rs7144011	chr14	Body mass index	3e-20	rs7144011	rs7144011-G	None	315,347 European ancestry individuals, 8,322 Hispanic/Latino individuals, 7,290 East Asian ancestry individuals, 3,069 African American individuals, 459 South Asian ancestry individuals	14q31.1	None	Affymetrix [at least 28613428] (imputed)	30108127
rs10938397	chr4	Body mass index	3e-20	rs10938397	None	0.4333	2,518 African American women, 86,278 European ancestry women, 1,773 Filipino ancestry women, 1,030 Indian ancestry women, 1,457 African American men, 55,137 European ancestry men, 7,648 Indian ancestry men, 5,527 European ancestry individuals	4p12	GNPDA2	Affymetrix, Illumina, Perlegen [~ 2500000] (imputed)	28448500
rs987237	chr6	Body mass index	3e-20	rs987237	rs987237-G	0.18	Up to 123,865 European ancestry individuals	6p12.3	TFAP2B	Affymetrix, Illumina, Perlegen [~ 2800000] (imputed)	20935630
rs6235	chr5	Body mass index	4e-20	rs6235	rs6235-C	0.7335	374,756 European ancestry male individuals	5q15		NR [~ 27400000] (imputed)	30239722
rs10920678	chr1	Body mass index	7e-20	rs10920678	rs10920678-A	0.425	806,834 European ancestry individuals	1q31.1		NR [~ 27400000] (imputed)	30239722
rs10920678	chr1	Body mass index	7e-20	rs10920678	rs10920678-A	0.425	434,794 European ancestry female individuals	1q31.1		NR [~ 27400000] (imputed)	30239722
rs7730898	chr5	Body mass index	7e-20	rs7730898	rs7730898-A	0.7318	374,756 European ancestry male individuals	5q35.1		NR [~ 27400000] (imputed)	30239722
rs17405819	chr8	Body mass index	9e-20	rs17405819	rs17405819-T	None	315,347 European ancestry individuals, 8,322 Hispanic/Latino individuals, 7,290 East Asian ancestry individuals, 3,069 African American individuals, 459 South Asian ancestry individuals	8q21.13	None	Affymetrix [at least 28613428] (imputed)	30108127
rs7124681	chr11	Body mass index	1e-19	rs7124681	rs7124681-C	None	315,347 European ancestry individuals, 8,322 Hispanic/Latino individuals, 7,290 East Asian ancestry individuals, 3,069 African American individuals, 459 South Asian ancestry individuals	11p11.2	None	Affymetrix [at least 28613428] (imputed)	30108127
rs930295	chr2	Body mass index	2e-19	rs930295	rs930295-A	0.1548	806,834 European ancestry individuals	2p16.3		NR [~ 27400000] (imputed)	30239722
rs7124681	chr11	Body mass index	3e-19	rs7124681	rs7124681-A	0.409389	up to 309,889 European ancestry individuals	11p11.2	None	Affymetrix, Illumina, Perlegen [up to 2800000] (imputed)	26426971
rs273504	chr19	Body mass index	4e-19	rs273504	rs273504-A	0.577	434,794 European ancestry female individuals	19p13.11		NR [~ 27400000] (imputed)	30239722
rs709400	chr14	Body mass index	6e-19	rs709400	rs709400-A	0.6214	806,834 European ancestry individuals	14q32.33		NR [~ 27400000] (imputed)	30239722
rs709400	chr14	Body mass index	6e-19	rs709400	rs709400-A	0.6214	434,794 European ancestry female individuals	14q32.33		NR [~ 27400000] (imputed)	30239722
rs17405819	chr8	Body mass index	8e-19	rs17405819	rs17405819-C	0.29	up to 72,390 Japanese ancestry women, up to 85,894 Japanese ancestry men	8q21.13	HNF4G, LINC01111	Illumina [6108953] (imputed)	28892062
rs4929923	chr11	Body mass index	9e-19	rs4929923	rs4929923-?	None	457,822 European ancestry individuals	11p15.4	None	Affymetrix [~ 8270000] (imputed)	31669095
rs879620	chr16	Body mass index	9e-19	rs879620	rs879620-T	0.62	up to 72,390 Japanese ancestry women, up to 85,894 Japanese ancestry men	16p13.3	ADCY9	Illumina [6108953] (imputed)	28892062
rs7903146	chr10	Body mass index	1e-18	rs7903146	rs7903146-T	0.31	up to 72,390 Japanese ancestry women, up to 85,894 Japanese ancestry men	10q25.2	TCF7L2	Illumina [6108953] (imputed)	28892062
rs11084553	chr19	Body mass index	1e-18	rs11084553	rs11084553-?	None	approximately 458,000 European ancestry individuals	19q12		NR [~ 8900000] (imputed)	30595370
rs7899106	chr10	Body mass index	2e-18	rs7899106	rs7899106-A	0.9496	806,834 European ancestry individuals	10q23.1		NR [~ 27400000] (imputed)	30239722
rs7899106	chr10	Body mass index	2e-18	rs7899106	rs7899106-A	0.9496	434,794 European ancestry female individuals	10q23.1		NR [~ 27400000] (imputed)	30239722
rs4929923	chr11	Body mass index	2e-18	rs4929923	rs4929923-?	None	approximately 458,000 European ancestry individuals	11p15.4		NR [~ 8900000] (imputed)	30595370
rs355777	chr3	Body mass index	2e-18	rs355777	rs355777-C	0.3984	806,834 European ancestry individuals	3q25.2		NR [~ 27400000] (imputed)	30239722
rs355777	chr3	Body mass index	2e-18	rs355777	rs355777-C	0.3984	374,756 European ancestry male individuals	3q25.2		NR [~ 27400000] (imputed)	30239722
rs9816226	chr3	Body mass index	2e-18	rs9816226	rs9816226-T	0.82	Up to 123,865 European ancestry individuals	3q27.2	ETV5	Affymetrix, Illumina, Perlegen [~ 2800000] (imputed)	20935630
rs12429545	chr13	Body mass index	5e-18	rs12429545	rs12429545-G	None	315,347 European ancestry individuals, 8,322 Hispanic/Latino individuals, 7,290 East Asian ancestry individuals, 3,069 African American individuals, 459 South Asian ancestry individuals	13q14.3	None	Affymetrix [at least 28613428] (imputed)	30108127
rs4671328	chr2	Body mass index	5e-18	rs4671328	rs4671328-T	None	315,347 European ancestry individuals, 8,322 Hispanic/Latino individuals, 7,290 East Asian ancestry individuals, 3,069 African American individuals, 459 South Asian ancestry individuals	2p16.1	None	Affymetrix [at least 28613428] (imputed)	30108127
rs10197031	chr2	Body mass index	5e-18	rs10197031	rs10197031-T	0.7262	806,834 European ancestry individuals	2q12.1		NR [~ 27400000] (imputed)	30239722
rs10197031	chr2	Body mass index	5e-18	rs10197031	rs10197031-T	0.7262	374,756 European ancestry male individuals	2q12.1		NR [~ 27400000] (imputed)	30239722
rs6804842	chr3	Body mass index	8e-18	rs6804842	rs6804842-A	0.4301	806,834 European ancestry individuals	3p24.2		NR [~ 27400000] (imputed)	30239722
rs6804842	chr3	Body mass index	8e-18	rs6804842	rs6804842-A	0.4301	374,756 European ancestry male individuals	3p24.2		NR [~ 27400000] (imputed)	30239722
rs11165643	chr1	Body mass index	1e-17	rs11165643	rs11165643-T	0.582999	up to 309,889 European ancestry individuals	1p21.3	None	Affymetrix, Illumina, Perlegen [up to 2800000] (imputed)	26426971
rs1436344	chr3	Body mass index	1e-17	rs1436344	rs1436344-C	0.5703	806,834 European ancestry individuals	3q13.11		NR [~ 27400000] (imputed)	30239722
rs12364470	chr11	Body mass index	2e-17	rs12364470	rs12364470-T	0.8535	806,834 European ancestry individuals	11q25		NR [~ 27400000] (imputed)	30239722
rs12364470	chr11	Body mass index	2e-17	rs12364470	rs12364470-T	0.8535	434,794 European ancestry female individuals	11q25		NR [~ 27400000] (imputed)	30239722
rs7138803	chr12	Body mass index	2e-17	rs7138803	rs7138803-A	0.38	Up to 123,865 European ancestry individuals	12q13.12	FAIM2	Affymetrix, Illumina, Perlegen [~ 2800000] (imputed)	20935630
rs7138803	chr12	Body mass index	2e-17	rs7138803	rs7138803-A	0.384	up to 104,666 European ancestry male individuals, up to 132,115 European ancestry female individuals, 370 African American male individuals, 517 African American female individuals, 512 Hispanic male individuals, 764 Hispanic female individuals	12q13.12	BCDIN3D	Affymetrix, Illumina [2550021]	25673413
rs1927790	chr13	Body mass index	2e-17	rs1927790	rs1927790-T	0.606	806,834 European ancestry individuals	13q32.1		NR [~ 27400000] (imputed)	30239722
rs1927790	chr13	Body mass index	2e-17	rs1927790	rs1927790-T	0.606	434,794 European ancestry female individuals	13q32.1		NR [~ 27400000] (imputed)	30239722
rs13174863	chr5	Body mass index	2e-17	rs13174863	rs13174863-A	0.8542	806,834 European ancestry individuals	5q31.2		NR [~ 27400000] (imputed)	30239722
rs13174863	chr5	Body mass index	2e-17	rs13174863	rs13174863-A	0.8542	434,794 European ancestry female individuals	5q31.2		NR [~ 27400000] (imputed)	30239722
rs7553348	chr1	Body mass index	4e-17	rs7553348	rs7553348-A	0.557551	up to 309,889 European ancestry individuals	1p31.1	None	Affymetrix, Illumina, Perlegen [up to 2800000] (imputed)	26426971
rs17636031	chr10	Body mass index	4e-17	rs17636031	rs17636031-T	0.7244	806,834 European ancestry individuals	10q26.13		NR [~ 27400000] (imputed)	30239722
rs1218822	chr13	Body mass index	4e-17	rs1218822	rs1218822-?	None	approximately 458,000 European ancestry individuals	13q12.2		NR [~ 8900000] (imputed)	30595370
rs12033257	chr1	Body mass index	5e-17	rs12033257	rs12033257-A	0.6324	434,794 European ancestry female individuals	1p13.2		NR [~ 27400000] (imputed)	30239722
rs2228213	chr6	Body mass index	5e-17	rs2228213	rs2228213-A	0.3374	434,794 European ancestry female individuals	6p24.1		NR [~ 27400000] (imputed)	30239722
rs2228213	chr6	Body mass index	5e-17	rs2228213	rs2228213-A	0.3374	374,756 European ancestry male individuals	6p24.1		NR [~ 27400000] (imputed)	30239722
rs543874	chr1	Body mass index	6e-17	rs543874	rs543874-?	None	17,127 African American individuals, 21,955 Hispanic/Latino individuals, 4,647 Asian ancestry individuals, 3,936 Native Hawaiian ancestry individuals, 645 Native American ancestry individuals, 1,025 individuals	1q25.2	None	Illumina [32062178] (imputed)	31217584
rs2228213	chr6	Body mass index	6e-17	rs2228213	rs2228213-A	0.3374	806,834 European ancestry individuals	6p24.1		NR [~ 27400000] (imputed)	30239722
rs12429545	chr13	Body mass index	7e-17	rs12429545	rs12429545-A	0.133209	up to 309,889 European ancestry individuals	13q14.3	None	Affymetrix, Illumina, Perlegen [up to 2800000] (imputed)	26426971
rs1048932	chr11	Body mass index	9e-17	rs1048932	rs1048932-?	None	457,822 European ancestry individuals	11q23.3	None	Affymetrix [~ 8270000] (imputed)	31669095
rs1048932	chr11	Body mass index	1e-16	rs1048932	rs1048932-?	None	approximately 458,000 European ancestry individuals	11q23.3		NR [~ 8900000] (imputed)	30595370
rs10197031	chr2	Body mass index	1e-16	rs10197031	rs10197031-?	None	approximately 458,000 European ancestry individuals	2q12.1		NR [~ 8900000] (imputed)	30595370
rs592483	chr11	Body mass index	2e-16	rs592483	rs592483-T	0.5933	806,834 European ancestry individuals	11q13.3		NR [~ 27400000] (imputed)	30239722
rs592483	chr11	Body mass index	2e-16	rs592483	rs592483-T	0.5933	434,794 European ancestry female individuals	11q13.3		NR [~ 27400000] (imputed)	30239722
rs4820408	chr22	Body mass index	2e-16	rs4820408	rs4820408-G	0.58	up to 72,390 Japanese ancestry women, up to 85,894 Japanese ancestry men	22q13.1	TNRC6B	Illumina [6108953] (imputed)	28892062
rs987237	chr6	Body mass index	2e-16	rs987237	rs987237-G	0.1842	2,518 African American women, 86,278 European ancestry women, 1,773 Filipino ancestry women, 1,030 Indian ancestry women, 1,457 African American men, 55,137 European ancestry men, 7,648 Indian ancestry men, 5,527 European ancestry individuals	6p12.3	TFAP2B	Affymetrix, Illumina, Perlegen [~ 2500000] (imputed)	28448500
rs2357760	chr6	Body mass index	2e-16	rs2357760	rs2357760-A	0.6735	806,834 European ancestry individuals	6q22.31		NR [~ 27400000] (imputed)	30239722
rs2357760	chr6	Body mass index	2e-16	rs2357760	rs2357760-A	0.6735	434,794 European ancestry female individuals	6q22.31		NR [~ 27400000] (imputed)	30239722
rs1928295	chr9	Body mass index	2e-16	rs1928295	rs1928295-T	0.5712	806,834 European ancestry individuals	9q33.1		NR [~ 27400000] (imputed)	30239722
rs1928295	chr9	Body mass index	2e-16	rs1928295	rs1928295-T	0.5712	434,794 European ancestry female individuals	9q33.1		NR [~ 27400000] (imputed)	30239722
rs11672660	chr19	Body mass index	3e-16	rs11672660	rs11672660-T	0.218364	up to 309,889 European ancestry individuals	19q13.32	None	Affymetrix, Illumina, Perlegen [up to 2800000] (imputed)	26426971
rs10938397	chr4	Body mass index	3e-16	rs10938397	None	0.45	32,387 European ancestry individuals	4p12	GNPDA2	Affymetrix, Illumina [2399588] (imputed)	19079261
rs215634	chr7	Body mass index	3e-16	rs215634	rs215634-?	None	approximately 458,000 European ancestry individuals	7p14.3		NR [~ 8900000] (imputed)	30595370
rs12680842	chr8	Body mass index	3e-16	rs12680842	rs12680842-A	0.6839	806,834 European ancestry individuals	8q22.1		NR [~ 27400000] (imputed)	30239722
rs7318817	chr13	Body mass index	4e-16	rs7318817	rs7318817-T	0.6303	806,834 European ancestry individuals	13q12.2		NR [~ 27400000] (imputed)	30239722
rs7318817	chr13	Body mass index	4e-16	rs7318817	rs7318817-T	0.6303	434,794 European ancestry female individuals	13q12.2		NR [~ 27400000] (imputed)	30239722
rs7318817	chr13	Body mass index	4e-16	rs7318817	rs7318817-T	0.6303	374,756 European ancestry male individuals	13q12.2		NR [~ 27400000] (imputed)	30239722
rs10197031	chr2	Body mass index	4e-16	rs10197031	rs10197031-?	None	457,822 European ancestry individuals	2q12.1	None	Affymetrix [~ 8270000] (imputed)	31669095
rs13107325	chr4	Body mass index	4e-16	rs13107325	rs13107325-T	0.0725001	up to 309,889 European ancestry individuals	4q24	None	Affymetrix, Illumina, Perlegen [up to 2800000] (imputed)	26426971
rs657452	chr1	Body mass index	5e-16	rs657452	rs657452-A	None	315,347 European ancestry individuals, 8,322 Hispanic/Latino individuals, 7,290 East Asian ancestry individuals, 3,069 African American individuals, 459 South Asian ancestry individuals	1p33	None	Affymetrix [at least 28613428] (imputed)	30108127
rs7138803	chr12	Body mass index	5e-16	rs7138803	rs7138803-A	0.3764	2,518 African American women, 86,278 European ancestry women, 1,773 Filipino ancestry women, 1,030 Indian ancestry women, 1,457 African American men, 55,137 European ancestry men, 7,648 Indian ancestry men, 5,527 European ancestry individuals	12q13.12	BCDIN3D, FAIM2	Affymetrix, Illumina, Perlegen [~ 2500000] (imputed)	28448500
rs10742752	chr11	Body mass index	6e-16	rs10742752	rs10742752-C	None	315,347 European ancestry individuals, 8,322 Hispanic/Latino individuals, 7,290 East Asian ancestry individuals, 3,069 African American individuals, 459 South Asian ancestry individuals	11p11.2	None	Affymetrix [at least 28613428] (imputed)	30108127
rs10182181	chr2	Body mass index	6e-16	rs10182181	rs10182181-G	None	29,925 British ancestry cases, 89,763 British ancestry controls	2p23.3	ADCY3	NR [9288881] (imputed)	26961502
rs16903285	chr5	Body mass index	6e-16	rs16903285	rs16903285-C	0.14	up to 72,390 Japanese ancestry women, up to 85,894 Japanese ancestry men	5q14.3	LINC00461	Illumina [6108953] (imputed)	28892062
rs17405819	chr8	Body mass index	6e-16	rs17405819	rs17405819-T	0.698599	up to 309,889 European ancestry individuals	8q21.13	None	Affymetrix, Illumina, Perlegen [up to 2800000] (imputed)	26426971
rs10942267	chr5	Body mass index	7e-16	rs10942267	rs10942267-A	0.6927	806,834 European ancestry individuals	5q14.1		NR [~ 27400000] (imputed)	30239722
rs10942267	chr5	Body mass index	7e-16	rs10942267	rs10942267-A	0.6927	434,794 European ancestry female individuals	5q14.1		NR [~ 27400000] (imputed)	30239722
rs7550711	chr1	Body mass index	8e-16	rs7550711	rs7550711-T	0.0382967	up to 309,889 European ancestry individuals	1p13.3	None	Affymetrix, Illumina, Perlegen [up to 2800000] (imputed)	26426971
rs12448257	chr16	Body mass index	9e-16	rs12448257	rs12448257-A	0.2185	806,834 European ancestry individuals	16p13.3		NR [~ 27400000] (imputed)	30239722
rs12448257	chr16	Body mass index	9e-16	rs12448257	rs12448257-A	0.2185	374,756 European ancestry male individuals	16p13.3		NR [~ 27400000] (imputed)	30239722
rs1048932	chr11	Body mass index	1e-15	rs1048932	rs1048932-A	0.42	up to 72,390 Japanese ancestry women, up to 85,894 Japanese ancestry men	11q23.3	CADM1	Illumina [6108953] (imputed)	28892062
rs4556997	chr2	Body mass index	1e-15	rs4556997	rs4556997-?	None	457,822 European ancestry individuals	2q11.2	None	Affymetrix [~ 8270000] (imputed)	31669095
rs6235	chr5	Body mass index	1e-15	rs6235	rs6235-?	None	approximately 458,000 European ancestry individuals	5q15		NR [~ 8900000] (imputed)	30595370
rs657452	chr1	Body mass index	2e-15	rs657452	rs657452-G	0.63	up to 72,390 Japanese ancestry women, up to 85,894 Japanese ancestry men	1p33	AGBL4	Illumina [6108953] (imputed)	28892062
rs7138803	chr12	Body mass index	2e-15	rs7138803	rs7138803-A	None	29,925 British ancestry cases, 89,763 British ancestry controls	12q13.12	BCDIN3D	NR [9288881] (imputed)	26961502
rs12593036	chr15	Body mass index	2e-15	rs12593036	rs12593036-A	0.6914	434,794 European ancestry female individuals	15q25.1		NR [~ 27400000] (imputed)	30239722
rs4671328	chr2	Body mass index	2e-15	rs4671328	rs4671328-G	0.54	up to 72,390 Japanese ancestry women, up to 85,894 Japanese ancestry men	2p16.1	LINC01122	Illumina [6108953] (imputed)	28892062
rs2365389	chr3	Body mass index	3e-15	rs2365389	rs2365389-C	None	315,347 European ancestry individuals, 8,322 Hispanic/Latino individuals, 7,290 East Asian ancestry individuals, 3,069 African American individuals, 459 South Asian ancestry individuals	3p14.2	None	Affymetrix [at least 28613428] (imputed)	30108127
rs355777	chr3	Body mass index	3e-15	rs355777	rs355777-?	None	457,822 European ancestry individuals	3q25.2	None	Affymetrix [~ 8270000] (imputed)	31669095
rs355777	chr3	Body mass index	3e-15	rs355777	rs355777-?	None	approximately 458,000 European ancestry individuals	3q25.2		NR [~ 8900000] (imputed)	30595370
rs987237	chr6	Body mass index	3e-15	rs987237	rs987237-G	0.1862	2,518 African American women, 86,278 European ancestry women, 1,773 Filipino ancestry women, 1,030 Indian ancestry women, 1,457 African American men, 55,137 European ancestry men, 7,648 Indian ancestry men, 5,527 European ancestry individuals	6p12.3	TFAP2B	Affymetrix, Illumina, Perlegen [~ 2500000] (imputed)	28448500
rs12762034	chr10	Body mass index	4e-15	rs12762034	rs12762034-?	None	457,822 European ancestry individuals	10p11.22	None	Affymetrix [~ 8270000] (imputed)	31669095
rs16851483	chr3	Body mass index	4e-15	rs16851483	rs16851483-T	0.065432	up to 309,889 European ancestry individuals	3q23	None	Affymetrix, Illumina, Perlegen [up to 2800000] (imputed)	26426971
rs13174863	chr5	Body mass index	4e-15	rs13174863	rs13174863-?	None	457,822 European ancestry individuals	5q31.2	None	Affymetrix [~ 8270000] (imputed)	31669095
rs946824	chr1	Body mass index	5e-15	rs946824	rs946824-T	0.1355	806,834 European ancestry individuals	1q44		NR [~ 27400000] (imputed)	30239722
rs329120	chr5	Body mass index	5e-15	rs329120	rs329120-T	0.4104	434,794 European ancestry female individuals	5q31.1		NR [~ 27400000] (imputed)	30239722
rs2065418	chr11	Body mass index	6e-15	rs2065418	rs2065418-T	0.646	806,834 European ancestry individuals	11p14.1		NR [~ 27400000] (imputed)	30239722
rs705704	chr12	Body mass index	6e-15	rs705704	rs705704-A	0.3241	374,756 European ancestry male individuals	12q13.2		NR [~ 27400000] (imputed)	30239722
rs10132280	chr14	Body mass index	6e-15	rs10132280	rs10132280-C	None	315,347 European ancestry individuals, 8,322 Hispanic/Latino individuals, 7,290 East Asian ancestry individuals, 3,069 African American individuals, 459 South Asian ancestry individuals	14q12	None	Affymetrix [at least 28613428] (imputed)	30108127
rs1285997	chr14	Body mass index	7e-15	rs1285997	rs1285997-C	0.2882	434,794 European ancestry female individuals	14q32.11		NR [~ 27400000] (imputed)	30239722
rs7138803	chr12	Body mass index	9e-15	rs7138803	rs7138803-A	0.3856	2,518 African American women, 86,278 European ancestry women, 1,773 Filipino ancestry women, 1,030 Indian ancestry women, 1,457 African American men, 55,137 European ancestry men, 7,648 Indian ancestry men, 5,527 European ancestry individuals	12q13.12	BCDIN3D, FAIM2	Affymetrix, Illumina, Perlegen [~ 2500000] (imputed)	28448500
rs6235	chr5	Body mass index	9e-15	rs6235	rs6235-?	None	457,822 European ancestry individuals	5q15	None	Affymetrix [~ 8270000] (imputed)	31669095
rs13174863	chr5	Body mass index	9e-15	rs13174863	rs13174863-?	None	approximately 458,000 European ancestry individuals	5q31.2		NR [~ 8900000] (imputed)	30595370
rs12762034	chr10	Body mass index	1e-14	rs12762034	rs12762034-?	None	approximately 458,000 European ancestry individuals	10p11.22		NR [~ 8900000] (imputed)	30595370
rs12364470	chr11	Body mass index	1e-14	rs12364470	rs12364470-?	None	457,822 European ancestry individuals	11q25	None	Affymetrix [~ 8270000] (imputed)	31669095
rs765875	chr6	Body mass index	1e-14	rs765875	rs765875-T	0.4689	806,834 European ancestry individuals	6q24.2		NR [~ 27400000] (imputed)	30239722
rs7181498	chr15	Body mass index	2e-14	rs7181498	rs7181498-?	None	approximately 458,000 European ancestry individuals	15q26.2		NR [~ 8900000] (imputed)	30595370
rs2365389	chr3	Body mass index	2e-14	rs2365389	rs2365389-C	0.5738	2,518 African American women, 86,278 European ancestry women, 1,773 Filipino ancestry women, 1,030 Indian ancestry women, 1,457 African American men, 55,137 European ancestry men, 7,648 Indian ancestry men, 5,527 European ancestry individuals	3p14.2	FHIT	Affymetrix, Illumina, Perlegen [~ 2500000] (imputed)	28448500
rs10269783	chr7	Body mass index	2e-14	rs10269783	rs10269783-A	0.4171	806,834 European ancestry individuals	7p12.2		NR [~ 27400000] (imputed)	30239722
rs10269783	chr7	Body mass index	2e-14	rs10269783	rs10269783-A	0.4171	374,756 European ancestry male individuals	7p12.2		NR [~ 27400000] (imputed)	30239722
rs2907948	chr7	Body mass index	2e-14	rs2907948	rs2907948-A	0.244	806,834 European ancestry individuals	7q36.1		NR [~ 27400000] (imputed)	30239722
rs13263601	chr8	Body mass index	2e-14	rs13263601	rs13263601-?	None	approximately 458,000 European ancestry individuals	8p22		NR [~ 8900000] (imputed)	30595370
rs7519259	chr1	Body mass index	3e-14	rs7519259	rs7519259-?	None	approximately 458,000 European ancestry individuals	1p31.3		NR [~ 8900000] (imputed)	30595370
rs6587552	chr1	Body mass index	3e-14	rs6587552	rs6587552-?	None	approximately 458,000 European ancestry individuals	1q21.3		NR [~ 8900000] (imputed)	30595370
rs7903146	chr10	Body mass index	3e-14	rs7903146	rs7903146-C	None	315,347 European ancestry individuals, 8,322 Hispanic/Latino individuals, 7,290 East Asian ancestry individuals, 3,069 African American individuals, 459 South Asian ancestry individuals	10q25.2	None	Affymetrix [at least 28613428] (imputed)	30108127
rs4880341	chr10	Body mass index	3e-14	rs4880341	rs4880341-T	0.5725	806,834 European ancestry individuals	10q26.3		NR [~ 27400000] (imputed)	30239722
rs4880341	chr10	Body mass index	3e-14	rs4880341	rs4880341-T	0.5725	434,794 European ancestry female individuals	10q26.3		NR [~ 27400000] (imputed)	30239722
rs12364470	chr11	Body mass index	3e-14	rs12364470	rs12364470-?	None	approximately 458,000 European ancestry individuals	11q25		NR [~ 8900000] (imputed)	30595370
rs349088	chr11	Body mass index	4e-14	rs349088	rs349088-A	0.4777	806,834 European ancestry individuals	11q14.1		NR [~ 27400000] (imputed)	30239722
rs879620	chr16	Body mass index	4e-14	rs879620	rs879620-C	None	315,347 European ancestry individuals, 8,322 Hispanic/Latino individuals, 7,290 East Asian ancestry individuals, 3,069 African American individuals, 459 South Asian ancestry individuals	16p13.3	None	Affymetrix [at least 28613428] (imputed)	30108127
rs7599312	chr2	Body mass index	4e-14	rs7599312	rs7599312-G	None	315,347 European ancestry individuals, 8,322 Hispanic/Latino individuals, 7,290 East Asian ancestry individuals, 3,069 African American individuals, 459 South Asian ancestry individuals	2q34	None	Affymetrix [at least 28613428] (imputed)	30108127
rs13110266	chr4	Body mass index	4e-14	rs13110266	rs13110266-A	0.4037	806,834 European ancestry individuals	4q32.2		NR [~ 27400000] (imputed)	30239722
rs13110266	chr4	Body mass index	4e-14	rs13110266	rs13110266-A	0.4037	434,794 European ancestry female individuals	4q32.2		NR [~ 27400000] (imputed)	30239722
rs9294260	chr6	Body mass index	4e-14	rs9294260	rs9294260-?	None	approximately 458,000 European ancestry individuals	6q14.1		NR [~ 8900000] (imputed)	30595370
rs11855853	chr15	Body mass index	5e-14	rs11855853	None	None	approximately 458,000 European ancestry individuals	15q24.3		NR [~ 8900000] (imputed)	30595370
rs11951673	chr5	Body mass index	6e-14	rs11951673	rs11951673-T	0.396	374,756 European ancestry male individuals	5q15		NR [~ 27400000] (imputed)	30239722
rs2365389	chr3	Body mass index	7e-14	rs2365389	rs2365389-C	0.5858	2,518 African American women, 86,278 European ancestry women, 1,773 Filipino ancestry women, 1,030 Indian ancestry women, 1,457 African American men, 55,137 European ancestry men, 7,648 Indian ancestry men, 5,527 European ancestry individuals	3p14.2	FHIT	Affymetrix, Illumina, Perlegen [~ 2500000] (imputed)	28448500
rs7871866	chr9	Body mass index	8e-14	rs7871866	rs7871866-C	0.1596	806,834 European ancestry individuals	9q34.11		NR [~ 27400000] (imputed)	30239722
rs845084	chr10	Body mass index	9e-14	rs845084	rs845084-?	None	approximately 458,000 European ancestry individuals	10q26.13		NR [~ 8900000] (imputed)	30595370
rs1064213	chr2	Body mass index	9e-14	rs1064213	rs1064213-?	None	approximately 458,000 European ancestry individuals	2q33.1		NR [~ 8900000] (imputed)	30595370
rs2365389	chr3	Body mass index	9e-14	rs2365389	rs2365389-T	0.4	up to 72,390 Japanese ancestry women, up to 85,894 Japanese ancestry men	3p14.2	FHIT	Illumina [6108953] (imputed)	28892062
rs11165643	chr1	Body mass index	1e-13	rs11165643	rs11165643-T	0.574	up to 104,666 European ancestry male individuals, up to 132,115 European ancestry female individuals, 370 African American male individuals, 517 African American female individuals, 512 Hispanic male individuals, 764 Hispanic female individuals	1p21.3	PTBP2	Affymetrix, Illumina [2550021]	25673413
rs845084	chr10	Body mass index	1e-13	rs845084	rs845084-?	None	457,822 European ancestry individuals	10q26.13	None	Affymetrix [~ 8270000] (imputed)	31669095
rs10938397	chr4	Body mass index	1e-13	rs10938397	None	None	17,127 African American individuals, 21,955 Hispanic/Latino individuals, 4,647 Asian ancestry individuals, 3,936 Native Hawaiian ancestry individuals, 645 Native American ancestry individuals, 1,025 individuals	4p12	None	Illumina [32062178] (imputed)	31217584
rs2246012	chr6	Body mass index	1e-13	rs2246012	rs2246012-T	0.8512	806,834 European ancestry individuals	6q23.2		NR [~ 27400000] (imputed)	30239722
rs657452	chr1	Body mass index	2e-13	rs657452	rs657452-A	0.397	up to 104,666 European ancestry male individuals, up to 132,115 European ancestry female individuals, 370 African American male individuals, 517 African American female individuals, 512 Hispanic male individuals, 764 Hispanic female individuals	1p33	AGBL4	Affymetrix, Illumina [2550021]	25673413
rs543874	chr1	Body mass index	2e-13	rs543874	rs543874-G	0.25	37,956 African American individuals, 1,188 Nigerian ancestry individuals	1q25.2	SEC16B	Affymetrix, Illumina [3283202] (imputed)	23583978
rs1528435	chr2	Body mass index	2e-13	rs1528435	rs1528435-T	0.6	up to 72,390 Japanese ancestry women, up to 85,894 Japanese ancestry men	2q31.3	CWC22, SCHLAP1	Illumina [6108953] (imputed)	28892062
rs10510419	chr3	Body mass index	2e-13	rs10510419	None	0.1467	806,834 European ancestry individuals	3p25.2		NR [~ 27400000] (imputed)	30239722
rs10938397	chr4	Body mass index	2e-13	rs10938397	None	0.43	7,962 European ancestry high body mass index individuals, 8,106 European ancestry low body mass index individuals	4p12	GNPDA2	Affymetrix, Illumina [~ 2800000] (imputed)	23563607
rs13107325	chr4	Body mass index	2e-13	rs13107325	rs13107325-T	0.07	Up to 123,865 European ancestry individuals	4q24	SLC39A8	Affymetrix, Illumina, Perlegen [~ 2800000] (imputed)	20935630
rs947612	chr6	Body mass index	2e-13	rs947612	rs947612-G	None	315,347 European ancestry individuals, 8,322 Hispanic/Latino individuals, 7,290 East Asian ancestry individuals, 3,069 African American individuals, 459 South Asian ancestry individuals	6q13	None	Affymetrix [at least 28613428] (imputed)	30108127
rs1928295	chr9	Body mass index	2e-13	rs1928295	rs1928295-C	0.43	up to 72,390 Japanese ancestry women, up to 85,894 Japanese ancestry men	9q33.1	ASTN2, LOC101928797	Illumina [6108953] (imputed)	28892062
rs11165643	chr1	Body mass index	3e-13	rs11165643	rs11165643-C	None	315,347 European ancestry individuals, 8,322 Hispanic/Latino individuals, 7,290 East Asian ancestry individuals, 3,069 African American individuals, 459 South Asian ancestry individuals	1p21.3	None	Affymetrix [at least 28613428] (imputed)	30108127
rs12564992	chr1	Body mass index	3e-13	rs12564992	rs12564992-A	0.8876	434,794 European ancestry female individuals	1q25.1		NR [~ 27400000] (imputed)	30239722
rs10920678	chr1	Body mass index	3e-13	rs10920678	rs10920678-G	0.57	up to 72,390 Japanese ancestry women, up to 85,894 Japanese ancestry men	1q31.1	BRINP3	Illumina [6108953] (imputed)	28892062
rs7899106	chr10	Body mass index	3e-13	rs7899106	rs7899106-A	0.94618	up to 309,889 European ancestry individuals	10q23.1	None	Affymetrix, Illumina, Perlegen [up to 2800000] (imputed)	26426971
rs7903146	chr10	Body mass index	3e-13	rs7903146	rs7903146-A		35,606 African American individuals, 26,048 Hispanic/Latino individuals, 22,466 Asian or Native Hawaiian ancestry individuals, 17,859 European ancestry individuals, 535 Native American individuals	10q25.2	TCF7L2	Illumina [at least 200000]	29381148
rs7903146	chr10	Body mass index	3e-13	rs7903146	rs7903146-T	0.28797	up to 309,889 European ancestry individuals	10q25.2	None	Affymetrix, Illumina, Perlegen [up to 2800000] (imputed)	26426971
rs12429545	chr13	Body mass index	3e-13	rs12429545	rs12429545-A	0.135	up to 104,666 European ancestry male individuals, up to 132,115 European ancestry female individuals, 370 African American male individuals, 517 African American female individuals, 512 Hispanic male individuals, 764 Hispanic female individuals	13q14.3	OLFM4	Affymetrix, Illumina [2550021]	25673413
rs6500208	chr16	Body mass index	3e-13	rs6500208	rs6500208-A	0.2021	806,834 European ancestry individuals	16q12.1		NR [~ 27400000] (imputed)	30239722
rs12150665	chr17	Body mass index	3e-13	rs12150665	rs12150665-T	0.587285	up to 309,889 European ancestry individuals	17q12	CCL3, CCL4, TBC1D3B, CCL3L3, CCL3L1, CCL4L2, CCL4L1, TBC1D3C, TBC1D3H, TBC1D3G, ZNHIT3, PIGW, MRM1, MYO19, DHRS11, LHX1, AATF, MIR2909	Affymetrix, Illumina, Perlegen [up to 2800000] (imputed)	26426971
rs1064213	chr2	Body mass index	3e-13	rs1064213	rs1064213-?	None	457,822 European ancestry individuals	2q33.1	None	Affymetrix [~ 8270000] (imputed)	31669095
rs2228213	chr6	Body mass index	3e-13	rs2228213	rs2228213-G	0.6699	up to 449,889 European ancestry individuals, up to 29,398 South Asian ancestry individuals, up to 27,610 African American individuals, up to 8,839 East Asian individuals, up to 10,772 Hispanic ancestry individuals	6p24.1	HIVEP1	Illumina [246328]	29273807
rs4414033	chr1	Body mass index	4e-13	rs4414033	rs4414033-A	0.6048	806,834 European ancestry individuals	1q22		NR [~ 27400000] (imputed)	30239722
rs7924036	chr10	Body mass index	4e-13	rs7924036	None	None	457,822 European ancestry individuals	10q21.3	None	Affymetrix [~ 8270000] (imputed)	31669095
rs1075901	chr17	Body mass index	4e-13	rs1075901	rs1075901-T	0.4516	806,834 European ancestry individuals	17p12		NR [~ 27400000] (imputed)	30239722
rs1075901	chr17	Body mass index	4e-13	rs1075901	rs1075901-T	0.4516	434,794 European ancestry female individuals	17p12		NR [~ 27400000] (imputed)	30239722
rs2365389	chr3	Body mass index	4e-13	rs2365389	rs2365389-T	0.420043	up to 309,889 European ancestry individuals	3p14.2	None	Affymetrix, Illumina, Perlegen [up to 2800000] (imputed)	26426971
rs3800229	chr6	Body mass index	4e-13	rs3800229	rs3800229-T	0.68	up to 72,390 Japanese ancestry women, up to 85,894 Japanese ancestry men	6q21	FOXO3	Illumina [6108953] (imputed)	28892062
rs657452	chr1	Body mass index	5e-13	rs657452	rs657452-A	0.394	up to 104,666 European ancestry male individuals, up to 132,115 European ancestry female individuals, 370 African American male individuals, 517 African American female individuals, 512 Hispanic male individuals, 764 Hispanic female individuals	1p33	AGBL4	Affymetrix, Illumina [2550021]	25673413
rs10132280	chr14	Body mass index	5e-13	rs10132280	rs10132280-A	0.319715	up to 309,889 European ancestry individuals	14q12	None	Affymetrix, Illumina, Perlegen [up to 2800000] (imputed)	26426971
rs1285997	chr14	Body mass index	5e-13	rs1285997	rs1285997-?	None	457,822 European ancestry individuals	14q32.11	None	Affymetrix [~ 8270000] (imputed)	31669095
rs756717	chr16	Body mass index	5e-13	rs756717	rs756717-?	None	457,822 European ancestry individuals	16q22.3	None	Affymetrix [~ 8270000] (imputed)	31669095
rs756717	chr16	Body mass index	5e-13	rs756717	rs756717-?	None	approximately 458,000 European ancestry individuals	16q22.3		NR [~ 8900000] (imputed)	30595370
rs12033257	chr1	Body mass index	6e-13	rs12033257	rs12033257-?	None	457,822 European ancestry individuals	1p13.2	None	Affymetrix [~ 8270000] (imputed)	31669095
rs10132280	chr14	Body mass index	6e-13	rs10132280	rs10132280-A	0.32	up to 72,390 Japanese ancestry women, up to 85,894 Japanese ancestry men	14q12	STXBP6, NOVA1	Illumina [6108953] (imputed)	28892062
rs7599312	chr2	Body mass index	6e-13	rs7599312	rs7599312-A	0.278064	up to 309,889 European ancestry individuals	2q34	None	Affymetrix, Illumina, Perlegen [up to 2800000] (imputed)	26426971
rs10938397	chr4	Body mass index	6e-13	rs10938397	None	None	29,925 British ancestry cases, 89,763 British ancestry controls	4p12	GNPDA2	NR [9288881] (imputed)	26961502
rs6443750	chr3	Body mass index	7e-13	rs6443750	rs6443750-T	0.1994	806,834 European ancestry individuals	3q26.33		NR [~ 27400000] (imputed)	30239722
rs11170468	chr12	Body mass index	8e-13	rs11170468	rs11170468-A	None	315,347 European ancestry individuals, 8,322 Hispanic/Latino individuals, 7,290 East Asian ancestry individuals, 3,069 African American individuals, 459 South Asian ancestry individuals	12q12	None	Affymetrix [at least 28613428] (imputed)	30108127
rs2479958	chr13	Body mass index	8e-13	rs2479958	rs2479958-?	None	457,822 European ancestry individuals	13q34	None	Affymetrix [~ 8270000] (imputed)	31669095
rs2481665	chr1	Body mass index	1e-12	rs2481665	rs2481665-T	None	315,347 European ancestry individuals, 8,322 Hispanic/Latino individuals, 7,290 East Asian ancestry individuals, 3,069 African American individuals, 459 South Asian ancestry individuals	1p31.3	None	Affymetrix [at least 28613428] (imputed)	30108127
rs12098284	chr10	Body mass index	1e-12	rs12098284	rs12098284-T	0.1212	806,834 European ancestry individuals	10q22.2		NR [~ 27400000] (imputed)	30239722
rs12098284	chr10	Body mass index	1e-12	rs12098284	rs12098284-T	0.1212	434,794 European ancestry female individuals	10q22.2		NR [~ 27400000] (imputed)	30239722
rs7903146	chr10	Body mass index	1e-12	rs7903146	rs7903146-C	0.713	up to 104,666 European ancestry male individuals, up to 132,115 European ancestry female individuals, 370 African American male individuals, 517 African American female individuals, 512 Hispanic male individuals, 764 Hispanic female individuals	10q25.2	TCF7L2	Affymetrix, Illumina [2550021]	25673413
rs12429545	chr13	Body mass index	1e-12	rs12429545	rs12429545-A	0.133	up to 104,666 European ancestry male individuals, up to 132,115 European ancestry female individuals, 370 African American male individuals, 517 African American female individuals, 512 Hispanic male individuals, 764 Hispanic female individuals	13q14.3	OLFM4	Affymetrix, Illumina [2550021]	25673413
rs1285997	chr14	Body mass index	1e-12	rs1285997	rs1285997-?	None	approximately 458,000 European ancestry individuals	14q32.11		NR [~ 8900000] (imputed)	30595370
rs7206608	chr16	Body mass index	1e-12	rs7206608	rs7206608-C	0.6751	806,834 European ancestry individuals	16q23.3		NR [~ 27400000] (imputed)	30239722
rs559231	chr18	Body mass index	1e-12	rs559231	rs559231-?	None	approximately 458,000 European ancestry individuals	18q12.3		NR [~ 8900000] (imputed)	30595370
rs13107325	chr4	Body mass index	1e-12	rs13107325	rs13107325-T	0.072	up to 104,666 European ancestry male individuals, up to 132,115 European ancestry female individuals, 370 African American male individuals, 517 African American female individuals, 512 Hispanic male individuals, 764 Hispanic female individuals	4q24	SLC39A8	Affymetrix, Illumina [2550021]	25673413
rs11165643	chr1	Body mass index	2e-12	rs11165643	rs11165643-T	0.583	up to 104,666 European ancestry male individuals, up to 132,115 European ancestry female individuals, 370 African American male individuals, 517 African American female individuals, 512 Hispanic male individuals, 764 Hispanic female individuals	1p21.3	PTBP2	Affymetrix, Illumina [2550021]	25673413
rs11611246	chr12	Body mass index	2e-12	rs11611246	rs11611246-G	None	315,347 European ancestry individuals, 8,322 Hispanic/Latino individuals, 7,290 East Asian ancestry individuals, 3,069 African American individuals, 459 South Asian ancestry individuals	12p13.33	None	Affymetrix [at least 28613428] (imputed)	30108127
rs13107325	chr4	Body mass index	2e-12	rs13107325	rs13107325-T	0.072	up to 104,666 European ancestry male individuals, up to 132,115 European ancestry female individuals, 370 African American male individuals, 517 African American female individuals, 512 Hispanic male individuals, 764 Hispanic female individuals	4q24	SLC39A8	Affymetrix, Illumina [2550021]	25673413
rs1928295	chr9	Body mass index	2e-12	rs1928295	rs1928295-T	0.547012	up to 309,889 European ancestry individuals	9q33.1	None	Affymetrix, Illumina, Perlegen [up to 2800000] (imputed)	26426971
rs845084	chr10	Body mass index	3e-12	rs845084	rs845084-A	0.2666	806,834 European ancestry individuals	10q26.13		NR [~ 27400000] (imputed)	30239722
rs1409818	chr20	Body mass index	3e-12	rs1409818	rs1409818-T	0.1074	806,834 European ancestry individuals	20p11.22		NR [~ 27400000] (imputed)	30239722
rs1409818	chr20	Body mass index	3e-12	rs1409818	rs1409818-T	0.1074	434,794 European ancestry female individuals	20p11.22		NR [~ 27400000] (imputed)	30239722
rs1452075	chr3	Body mass index	3e-12	rs1452075	rs1452075-T	0.7314	806,834 European ancestry individuals	3p14.2		NR [~ 27400000] (imputed)	30239722
rs1452075	chr3	Body mass index	3e-12	rs1452075	rs1452075-T	0.7314	434,794 European ancestry female individuals	3p14.2		NR [~ 27400000] (imputed)	30239722
rs1075901	chr17	Body mass index	4e-12	rs1075901	rs1075901-?	None	approximately 458,000 European ancestry individuals	17p12		NR [~ 8900000] (imputed)	30595370
rs17724992	chr19	Body mass index	4e-12	rs17724992	rs17724992-G	0.27	up to 72,390 Japanese ancestry women, up to 85,894 Japanese ancestry men	19p13.11	PGPEP1	Illumina [6108953] (imputed)	28892062
rs2365389	chr3	Body mass index	4e-12	rs2365389	rs2365389-C	None	29,925 British ancestry cases, 89,763 British ancestry controls	3p14.2	FHIT	NR [9288881] (imputed)	26961502
rs7124681	chr11	Body mass index	5e-12	rs7124681	rs7124681-A	0.4117	2,518 African American women, 86,278 European ancestry women, 1,773 Filipino ancestry women, 1,030 Indian ancestry women, 1,457 African American men, 55,137 European ancestry men, 7,648 Indian ancestry men, 5,527 European ancestry individuals	11p11.2	CUGBP1	Affymetrix, Illumina, Perlegen [~ 2500000] (imputed)	28448500
rs7024334	chr9	Body mass index	5e-12	rs7024334	rs7024334-T	0.2254	806,834 European ancestry individuals	9q31.2		NR [~ 27400000] (imputed)	30239722
rs7024334	chr9	Body mass index	5e-12	rs7024334	rs7024334-T	0.2254	434,794 European ancestry female individuals	9q31.2		NR [~ 27400000] (imputed)	30239722
rs7924036	chr10	Body mass index	6e-12	rs7924036	None	None	approximately 458,000 European ancestry individuals	10q21.3		NR [~ 8900000] (imputed)	30595370
rs7138803	chr12	Body mass index	6e-12	rs7138803	rs7138803-A	0.3764	2,518 African American women, 86,278 European ancestry women, 1,773 Filipino ancestry women, 1,030 Indian ancestry women, 1,457 African American men, 55,137 European ancestry men, 7,648 Indian ancestry men, 5,527 European ancestry individuals	12q13.12	BCDIN3D, FAIM2	Affymetrix, Illumina, Perlegen [~ 2500000] (imputed)	28448500
rs12602912	chr17	Body mass index	6e-12	rs12602912	rs12602912-T	0.22	up to 72,390 Japanese ancestry women, up to 85,894 Japanese ancestry men	17q24.2	BPTF	Illumina [6108953] (imputed)	28892062
rs6804842	chr3	Body mass index	6e-12	rs6804842	rs6804842-A	None	315,347 European ancestry individuals, 8,322 Hispanic/Latino individuals, 7,290 East Asian ancestry individuals, 3,069 African American individuals, 459 South Asian ancestry individuals	3p24.2	None	Affymetrix [at least 28613428] (imputed)	30108127
rs11115176	chr12	Body mass index	7e-12	rs11115176	rs11115176-T	0.7839	806,834 European ancestry individuals	12q21.31		NR [~ 27400000] (imputed)	30239722
rs13021737	chr2	Body mass index	7e-12	rs13021737	None	None	17,127 African American individuals, 21,955 Hispanic/Latino individuals, 4,647 Asian ancestry individuals, 3,936 Native Hawaiian ancestry individuals, 645 Native American ancestry individuals, 1,025 individuals	2p25.3	None	Illumina [32062178] (imputed)	31217584
rs7903146	chr10	Body mass index	9e-12	rs7903146	rs7903146-T	0.044	up to 72,390 Japanese ancestry women, up to 85,894 Japanese ancestry men	10q25.2	TCF7L2	Illumina [6108953] (imputed)	28892062
rs10938397	chr4	Body mass index	9e-12	rs10938397	None	0.4224	2,518 African American women, 86,278 European ancestry women, 1,773 Filipino ancestry women, 1,030 Indian ancestry women, 1,457 African American men, 55,137 European ancestry men, 7,648 Indian ancestry men, 5,527 European ancestry individuals	4p12	GNPDA2	Affymetrix, Illumina, Perlegen [~ 2500000] (imputed)	28448500
rs11185111	chr1	Body mass index	1e-11	rs11185111	rs11185111-A	0.2906	806,834 European ancestry individuals	1p13.3		NR [~ 27400000] (imputed)	30239722
rs7903146	chr10	Body mass index	1e-11	rs7903146	rs7903146-C	0.713	up to 104,666 European ancestry male individuals, up to 132,115 European ancestry female individuals, 370 African American male individuals, 517 African American female individuals, 512 Hispanic male individuals, 764 Hispanic female individuals	10q25.2	TCF7L2	Affymetrix, Illumina [2550021]	25673413
rs7124681	chr11	Body mass index	1e-11	rs7124681	rs7124681-A	0.4018	2,518 African American women, 86,278 European ancestry women, 1,773 Filipino ancestry women, 1,030 Indian ancestry women, 1,457 African American men, 55,137 European ancestry men, 7,648 Indian ancestry men, 5,527 European ancestry individuals	11p11.2	CUGBP1	Affymetrix, Illumina, Perlegen [~ 2500000] (imputed)	28448500
rs11611246	chr12	Body mass index	1e-11	rs11611246	rs11611246-T	0.198722	up to 309,889 European ancestry individuals	12p13.33	KDM5A, CCDC77, B4GALNT3, NINJ2, RAD52, ERC1	Affymetrix, Illumina, Perlegen [up to 2800000] (imputed)	26426971
rs11170468	chr12	Body mass index	1e-11	rs11170468	rs11170468-A	0.7826	806,834 European ancestry individuals	12q12		NR [~ 27400000] (imputed)	30239722
rs11105839	chr12	Body mass index	1e-11	rs11105839	rs11105839-A	0.3729	806,834 European ancestry individuals	12q21.33		NR [~ 27400000] (imputed)	30239722
rs10132280	chr14	Body mass index	1e-11	rs10132280	rs10132280-C	0.682	up to 104,666 European ancestry male individuals, up to 132,115 European ancestry female individuals, 370 African American male individuals, 517 African American female individuals, 512 Hispanic male individuals, 764 Hispanic female individuals	14q12	STXBP6	Affymetrix, Illumina [2550021]	25673413
rs10132280	chr14	Body mass index	1e-11	rs10132280	rs10132280-C	0.674	up to 104,666 European ancestry male individuals, up to 132,115 European ancestry female individuals, 370 African American male individuals, 517 African American female individuals, 512 Hispanic male individuals, 764 Hispanic female individuals	14q12	STXBP6	Affymetrix, Illumina [2550021]	25673413
rs12922346	chr16	Body mass index	1e-11	rs12922346	rs12922346-C	0.2641	806,834 European ancestry individuals	16q23.3		NR [~ 27400000] (imputed)	30239722
rs13047416	chr21	Body mass index	1e-11	rs13047416	rs13047416-?	None	approximately 458,000 European ancestry individuals	21q22.2		NR [~ 8900000] (imputed)	30595370
rs2051559	chr4	Body mass index	1e-11	rs2051559	rs2051559-?	None	approximately 458,000 European ancestry individuals	4p16.3		NR [~ 8900000] (imputed)	30595370
rs4148155	chr4	Body mass index	1e-11	rs4148155	None	None	approximately 458,000 European ancestry individuals	4q22.1		NR [~ 8900000] (imputed)	30595370
rs3806114	chr6	Body mass index	1e-11	rs3806114	rs3806114-A	0.6916	806,834 European ancestry individuals	6p22.3		NR [~ 27400000] (imputed)	30239722
rs3806114	chr6	Body mass index	1e-11	rs3806114	rs3806114-A	0.6916	434,794 European ancestry female individuals	6p22.3		NR [~ 27400000] (imputed)	30239722
rs4307239	chr7	Body mass index	1e-11	rs4307239	rs4307239-A	0.5361	806,834 European ancestry individuals	7p15.3		NR [~ 27400000] (imputed)	30239722
rs4307239	chr7	Body mass index	1e-11	rs4307239	rs4307239-A	0.5361	434,794 European ancestry female individuals	7p15.3		NR [~ 27400000] (imputed)	30239722
rs17405819	chr8	Body mass index	1e-11	rs17405819	rs17405819-T	0.702	up to 104,666 European ancestry male individuals, up to 132,115 European ancestry female individuals, 370 African American male individuals, 517 African American female individuals, 512 Hispanic male individuals, 764 Hispanic female individuals	8q21.13	HNF4G	Affymetrix, Illumina [2550021]	25673413
rs977747	chr1	Body mass index	2e-11	rs977747	rs977747-T	None	315,347 European ancestry individuals, 8,322 Hispanic/Latino individuals, 7,290 East Asian ancestry individuals, 3,069 African American individuals, 459 South Asian ancestry individuals	1p33	None	Affymetrix [at least 28613428] (imputed)	30108127
rs657452	chr1	Body mass index	2e-11	rs657452	rs657452-A	0.391844	up to 309,889 European ancestry individuals	1p33	None	Affymetrix, Illumina, Perlegen [up to 2800000] (imputed)	26426971
rs10887578	chr10	Body mass index	2e-11	rs10887578	rs10887578-?	None	approximately 458,000 European ancestry individuals	10q23.2		NR [~ 8900000] (imputed)	30595370
rs12422552	chr12	Body mass index	2e-11	rs12422552	rs12422552-C	0.2689	806,834 European ancestry individuals	12p13.1		NR [~ 27400000] (imputed)	30239722
rs7138803	chr12	Body mass index	2e-11	rs7138803	rs7138803-A	0.3856	2,518 African American women, 86,278 European ancestry women, 1,773 Filipino ancestry women, 1,030 Indian ancestry women, 1,457 African American men, 55,137 European ancestry men, 7,648 Indian ancestry men, 5,527 European ancestry individuals	12q13.12	BCDIN3D, FAIM2	Affymetrix, Illumina, Perlegen [~ 2500000] (imputed)	28448500
rs9571687	chr13	Body mass index	2e-11	rs9571687	rs9571687-A	0.3404	806,834 European ancestry individuals	13q21.32		NR [~ 27400000] (imputed)	30239722
rs9571687	chr13	Body mass index	2e-11	rs9571687	rs9571687-A	0.3404	434,794 European ancestry female individuals	13q21.32		NR [~ 27400000] (imputed)	30239722
rs872281	chr14	Body mass index	2e-11	rs872281	rs872281-T	0.1755	806,834 European ancestry individuals	14q21.1		NR [~ 27400000] (imputed)	30239722
rs6512302	chr20	Body mass index	2e-11	rs6512302	rs6512302-C	0.7391	806,834 European ancestry individuals	20q13.33		NR [~ 27400000] (imputed)	30239722
rs10938397	chr4	Body mass index	2e-11	rs10938397	None	0.4333	2,518 African American women, 86,278 European ancestry women, 1,773 Filipino ancestry women, 1,030 Indian ancestry women, 1,457 African American men, 55,137 European ancestry men, 7,648 Indian ancestry men, 5,527 European ancestry individuals	4p12	GNPDA2	Affymetrix, Illumina, Perlegen [~ 2500000] (imputed)	28448500
rs13110266	chr4	Body mass index	2e-11	rs13110266	rs13110266-?	None	457,822 European ancestry individuals	4q32.2	None	Affymetrix [~ 8270000] (imputed)	31669095
rs2033529	chr6	Body mass index	2e-11	rs2033529	rs2033529-A	None	315,347 European ancestry individuals, 8,322 Hispanic/Latino individuals, 7,290 East Asian ancestry individuals, 3,069 African American individuals, 459 South Asian ancestry individuals	6p21.2	None	Affymetrix [at least 28613428] (imputed)	30108127
rs987237	chr6	Body mass index	2e-11	rs987237	rs987237-G	0.18	7,962 European ancestry high body mass index individuals, 8,106 European ancestry low body mass index individuals	6p12.3	TFAP2B	Affymetrix, Illumina [~ 2800000] (imputed)	23563607
rs13191362	chr6	Body mass index	2e-11	rs13191362	rs13191362-A	0.8808	2,518 African American women, 86,278 European ancestry women, 1,773 Filipino ancestry women, 1,030 Indian ancestry women, 1,457 African American men, 55,137 European ancestry men, 7,648 Indian ancestry men, 5,527 European ancestry individuals	6q26	PARK2	Affymetrix, Illumina, Perlegen [~ 2500000] (imputed)	28448500
rs1982441	chr8	Body mass index	2e-11	rs1982441	rs1982441-T	0.1322	806,834 European ancestry individuals	8p21.1		NR [~ 27400000] (imputed)	30239722
rs12334877	chr8	Body mass index	2e-11	rs12334877	rs12334877-A	0.1913	374,756 European ancestry male individuals	8q13.1		NR [~ 27400000] (imputed)	30239722
rs17405819	chr8	Body mass index	2e-11	rs17405819	rs17405819-T	0.7	up to 104,666 European ancestry male individuals, up to 132,115 European ancestry female individuals, 370 African American male individuals, 517 African American female individuals, 512 Hispanic male individuals, 764 Hispanic female individuals	8q21.13	HNF4G	Affymetrix, Illumina [2550021]	25673413
rs12680842	chr8	Body mass index	2e-11	rs12680842	rs12680842-G	0.39	up to 72,390 Japanese ancestry women, up to 85,894 Japanese ancestry men	8q22.1	KIAA1429, LOC100288748	Illumina [6108953] (imputed)	28892062
rs1106761	chr8	Body mass index	2e-11	rs1106761	None	0.3745	806,834 European ancestry individuals	8q24.3		NR [~ 27400000] (imputed)	30239722
rs543874	chr1	Body mass index	3e-11	rs543874	rs543874-G	0.192	up to 104,666 European ancestry male individuals, up to 132,115 European ancestry female individuals, 370 African American male individuals, 517 African American female individuals, 512 Hispanic male individuals, 764 Hispanic female individuals	1q25.2	SEC16B	Affymetrix, Illumina [2550021]	25673413
rs7899106	chr10	Body mass index	3e-11	rs7899106	rs7899106-A	None	315,347 European ancestry individuals, 8,322 Hispanic/Latino individuals, 7,290 East Asian ancestry individuals, 3,069 African American individuals, 459 South Asian ancestry individuals	10q23.1	None	Affymetrix [at least 28613428] (imputed)	30108127
rs12939549	chr17	Body mass index	3e-11	rs12939549	rs12939549-A	None	315,347 European ancestry individuals, 8,322 Hispanic/Latino individuals, 7,290 East Asian ancestry individuals, 3,069 African American individuals, 459 South Asian ancestry individuals	17q25.3	None	Affymetrix [at least 28613428] (imputed)	30108127
rs7599312	chr2	Body mass index	3e-11	rs7599312	rs7599312-A	0.26	up to 72,390 Japanese ancestry women, up to 85,894 Japanese ancestry men	2q34	ERBB4, MIR4776-2	Illumina [6108953] (imputed)	28892062
rs987237	chr6	Body mass index	3e-11	rs987237	rs987237-G	0.1842	2,518 African American women, 86,278 European ancestry women, 1,773 Filipino ancestry women, 1,030 Indian ancestry women, 1,457 African American men, 55,137 European ancestry men, 7,648 Indian ancestry men, 5,527 European ancestry individuals	6p12.3	TFAP2B	Affymetrix, Illumina, Perlegen [~ 2500000] (imputed)	28448500
rs7826312	chr8	Body mass index	3e-11	rs7826312	rs7826312-T	0.4319	806,834 European ancestry individuals	8p12		NR [~ 27400000] (imputed)	30239722
rs12680842	chr8	Body mass index	3e-11	rs12680842	rs12680842-?	None	approximately 458,000 European ancestry individuals	8q22.1		NR [~ 8900000] (imputed)	30595370
rs1187352	chr9	Body mass index	3e-11	rs1187352	rs1187352-T	0.3426	806,834 European ancestry individuals	9q21.33		NR [~ 27400000] (imputed)	30239722
rs1928295	chr9	Body mass index	3e-11	rs1928295	rs1928295-T	0.549	up to 104,666 European ancestry male individuals, up to 132,115 European ancestry female individuals, 370 African American male individuals, 517 African American female individuals, 512 Hispanic male individuals, 764 Hispanic female individuals	9q33.1	TLR4	Affymetrix, Illumina [2550021]	25673413
rs543874	chr1	Body mass index	4e-11	rs543874	rs543874-G	0.19	Up to 13,627 European ancestry individuals	1q25.2	SEC16B	Affymetrix, Illumina [557887] (imputed)	23669352
rs17014375	chr1	Body mass index	4e-11	rs17014375	rs17014375-T	0.8691	806,834 European ancestry individuals	1q32.2		NR [~ 27400000] (imputed)	30239722
rs7903146	chr10	Body mass index	4e-11	rs7903146	rs7903146-C	0.712	up to 104,666 European ancestry male individuals, up to 132,115 European ancestry female individuals, 370 African American male individuals, 517 African American female individuals, 512 Hispanic male individuals, 764 Hispanic female individuals	10q25.2	TCF7L2	Affymetrix, Illumina [2550021]	25673413
rs2051559	chr4	Body mass index	4e-11	rs2051559	rs2051559-T	0.8588	806,834 European ancestry individuals	4p16.3		NR [~ 27400000] (imputed)	30239722
rs11739877	chr5	Body mass index	4e-11	rs11739877	rs11739877-T	0.6231	806,834 European ancestry individuals	5q21.3		NR [~ 27400000] (imputed)	30239722
rs2875762	chr6	Body mass index	4e-11	rs2875762	rs2875762-?	None	457,822 European ancestry individuals	6q22.31	None	Affymetrix [~ 8270000] (imputed)	31669095
rs10269783	chr7	Body mass index	4e-11	rs10269783	rs10269783-?	None	approximately 458,000 European ancestry individuals	7p12.2		NR [~ 8900000] (imputed)	30595370
rs10795422	chr10	Body mass index	5e-11	rs10795422	rs10795422-?	None	457,822 European ancestry individuals	10p13	None	Affymetrix [~ 8270000] (imputed)	31669095
rs4936175	chr11	Body mass index	5e-11	rs4936175	rs4936175-?	None	approximately 458,000 European ancestry individuals	11q25		NR [~ 8900000] (imputed)	30595370
rs10132280	chr14	Body mass index	5e-11	rs10132280	rs10132280-C	0.68	up to 104,666 European ancestry male individuals, up to 132,115 European ancestry female individuals, 370 African American male individuals, 517 African American female individuals, 512 Hispanic male individuals, 764 Hispanic female individuals	14q12	STXBP6	Affymetrix, Illumina [2550021]	25673413
rs7498665	chr16	Body mass index	5e-11	rs7498665	rs7498665-G	0.41	32,387 European ancestry individuals	16p11.2	SH2B1	Affymetrix, Illumina [2399588] (imputed)	19079261
rs889398	chr16	Body mass index	5e-11	rs889398	rs889398-T	0.430194	up to 309,889 European ancestry individuals	16q22.1	MIR1538, CYB5B, TERF2, VPS4A, PDF, COG8, NIP7, TMED6, SNTB2, TANGO6, HAS3, CHTF8, CIRH1A, NQO1, NOB1, WWP2, MIR140, CLEC18A, PDXDC2P	Affymetrix, Illumina, Perlegen [up to 2800000] (imputed)	26426971
rs12150665	chr17	Body mass index	5e-11	rs12150665	rs12150665-C	0.4	up to 72,390 Japanese ancestry women, up to 85,894 Japanese ancestry men	17q12	GGNBP2	Illumina [6108953] (imputed)	28892062
rs7599312	chr2	Body mass index	5e-11	rs7599312	rs7599312-G	0.721	up to 104,666 European ancestry male individuals, up to 132,115 European ancestry female individuals, 370 African American male individuals, 517 African American female individuals, 512 Hispanic male individuals, 764 Hispanic female individuals	2q34	ERBB4	Affymetrix, Illumina [2550021]	25673413
rs2425840	chr20	Body mass index	5e-11	rs2425840	rs2425840-?	None	approximately 458,000 European ancestry individuals	20q13.12		NR [~ 8900000] (imputed)	30595370
rs7761673	chr6	Body mass index	5e-11	rs7761673	rs7761673-?	None	approximately 458,000 European ancestry individuals	6q13		NR [~ 8900000] (imputed)	30595370
rs7138803	chr12	Body mass index	6e-11	rs7138803	rs7138803-A	0.385	up to 104,666 European ancestry male individuals, up to 132,115 European ancestry female individuals, 370 African American male individuals, 517 African American female individuals, 512 Hispanic male individuals, 764 Hispanic female individuals	12q13.12	BCDIN3D	Affymetrix, Illumina [2550021]	25673413
rs2051559	chr4	Body mass index	6e-11	rs2051559	rs2051559-?	None	457,822 European ancestry individuals	4p16.3	None	Affymetrix [~ 8270000] (imputed)	31669095
rs2875762	chr6	Body mass index	6e-11	rs2875762	rs2875762-?	None	approximately 458,000 European ancestry individuals	6q22.31		NR [~ 8900000] (imputed)	30595370
rs10920678	chr1	Body mass index	7e-11	rs10920678	rs10920678-A	None	315,347 European ancestry individuals, 8,322 Hispanic/Latino individuals, 7,290 East Asian ancestry individuals, 3,069 African American individuals, 459 South Asian ancestry individuals	1q31.1	None	Affymetrix [at least 28613428] (imputed)	30108127
rs12939549	chr17	Body mass index	7e-11	rs12939549	rs12939549-A	0.570476	up to 309,889 European ancestry individuals	17q25.3	None	Affymetrix, Illumina, Perlegen [up to 2800000] (imputed)	26426971
rs13191362	chr6	Body mass index	7e-11	rs13191362	rs13191362-A	0.877273	up to 309,889 European ancestry individuals	6q26	None	Affymetrix, Illumina, Perlegen [up to 2800000] (imputed)	26426971
rs1106090	chr2	Body mass index	8e-11	rs1106090	None	None	457,822 European ancestry individuals	2p16.1	None	Affymetrix [~ 8270000] (imputed)	31669095
rs16851483	chr3	Body mass index	8e-11	rs16851483	rs16851483-T	0.06	up to 72,390 Japanese ancestry women, up to 85,894 Japanese ancestry men	3q23	RASA2	Illumina [6108953] (imputed)	28892062
rs6556301	chr5	Body mass index	8e-11	rs6556301	rs6556301-T	0.3707	806,834 European ancestry individuals	5q35.3		NR [~ 27400000] (imputed)	30239722
rs4929923	chr11	Body mass index	9e-11	rs4929923	rs4929923-C	0.6341	2,518 African American women, 86,278 European ancestry women, 1,773 Filipino ancestry women, 1,030 Indian ancestry women, 1,457 African American men, 55,137 European ancestry men, 7,648 Indian ancestry men, 5,527 European ancestry individuals	11p15.4	TRIM66, STK33, RPL27A	Affymetrix, Illumina, Perlegen [~ 2500000] (imputed)	28448500
rs12914489	chr15	Body mass index	9e-11	rs12914489	rs12914489-A	0.0836	434,794 European ancestry female individuals	15q24.1		NR [~ 27400000] (imputed)	30239722
rs16871902	chr5	Body mass index	9e-11	rs16871902	rs16871902-?	None	approximately 458,000 European ancestry individuals	5p15.33		NR [~ 8900000] (imputed)	30595370
rs765875	chr6	Body mass index	9e-11	rs765875	rs765875-?	None	approximately 458,000 European ancestry individuals	6q24.2		NR [~ 8900000] (imputed)	30595370
rs543874	chr1	Body mass index	1e-10	rs543874	rs543874-G	0.1956	2,518 African American women, 86,278 European ancestry women, 1,773 Filipino ancestry women, 1,030 Indian ancestry women, 1,457 African American men, 55,137 European ancestry men, 7,648 Indian ancestry men, 5,527 European ancestry individuals	1q25.2	SEC16B	Affymetrix, Illumina, Perlegen [~ 2500000] (imputed)	28448500
rs7124681	chr11	Body mass index	1e-10	rs7124681	rs7124681-A	0.4058	1,249 whole genome sequenced European ancestry individuals, 3,538 whole genome sequenced individuals, 46,635 European ancestry individuals, 472 Carlantino (founder/genetic isolate) individuals, 1,170 Friuli Venezia Giulia (founder/genetic isolate) individuals, 1,019 Mylopotamos (founder/genetic isolate) individuals, 932 Pomak (founder/genetic isolate) individuals, 1,778 Val Borbera (founder/genet…	11p11.2	CELF1	Affymetrix, Illumina, Perlegen [15844966] (imputed)	28552196
rs11672660	chr19	Body mass index	1e-10	rs11672660	rs11672660-C	0.7915	2,518 African American women, 86,278 European ancestry women, 1,773 Filipino ancestry women, 1,030 Indian ancestry women, 1,457 African American men, 55,137 European ancestry men, 7,648 Indian ancestry men, 5,527 European ancestry individuals	19q13.32	GIPR	Affymetrix, Illumina, Perlegen [~ 2500000] (imputed)	28448500
rs7599312	chr2	Body mass index	1e-10	rs7599312	rs7599312-G	0.724	up to 104,666 European ancestry male individuals, up to 132,115 European ancestry female individuals, 370 African American male individuals, 517 African American female individuals, 512 Hispanic male individuals, 764 Hispanic female individuals	2q34	ERBB4	Affymetrix, Illumina [2550021]	25673413
rs2365389	chr3	Body mass index	1e-10	rs2365389	rs2365389-C	0.572	up to 104,666 European ancestry male individuals, up to 132,115 European ancestry female individuals, 370 African American male individuals, 517 African American female individuals, 512 Hispanic male individuals, 764 Hispanic female individuals	3p14.2	FHIT	Affymetrix, Illumina [2550021]	25673413
rs2228213	chr6	Body mass index	1e-10	rs2228213	rs2228213-A	0.33	up to 72,390 Japanese ancestry women, up to 85,894 Japanese ancestry men	6p24.1	HIVEP1	Illumina [6108953] (imputed)	28892062
rs765875	chr6	Body mass index	1e-10	rs765875	rs765875-?	None	457,822 European ancestry individuals	6q24.2	None	Affymetrix [~ 8270000] (imputed)	31669095
rs4722398	chr7	Body mass index	1e-10	rs4722398	rs4722398-?	None	457,822 European ancestry individuals	7p22.2	None	Affymetrix [~ 8270000] (imputed)	31669095
rs4307239	chr7	Body mass index	1e-10	rs4307239	rs4307239-?	None	approximately 458,000 European ancestry individuals	7p15.3		NR [~ 8900000] (imputed)	30595370
rs1928295	chr9	Body mass index	1e-10	rs1928295	rs1928295-T	None	315,347 European ancestry individuals, 8,322 Hispanic/Latino individuals, 7,290 East Asian ancestry individuals, 3,069 African American individuals, 459 South Asian ancestry individuals	9q33.1	None	Affymetrix [at least 28613428] (imputed)	30108127
rs7550711	chr1	Body mass index	2e-10	rs7550711	rs7550711-T	0.0371	2,518 African American women, 86,278 European ancestry women, 1,773 Filipino ancestry women, 1,030 Indian ancestry women, 1,457 African American men, 55,137 European ancestry men, 7,648 Indian ancestry men, 5,527 European ancestry individuals	1p13.3	GPR61	Affymetrix, Illumina, Perlegen [~ 2500000] (imputed)	28448500
rs4929923	chr11	Body mass index	2e-10	rs4929923	rs4929923-C	0.624	2,518 African American women, 86,278 European ancestry women, 1,773 Filipino ancestry women, 1,030 Indian ancestry women, 1,457 African American men, 55,137 European ancestry men, 7,648 Indian ancestry men, 5,527 European ancestry individuals	11p15.4	TRIM66, STK33, RPL27A	Affymetrix, Illumina, Perlegen [~ 2500000] (imputed)	28448500
rs2605603	chr11	Body mass index	2e-10	rs2605603	rs2605603-A	0.4812	806,834 European ancestry individuals	11q21		NR [~ 27400000] (imputed)	30239722
rs2605603	chr11	Body mass index	2e-10	rs2605603	rs2605603-A	0.4812	434,794 European ancestry female individuals	11q21		NR [~ 27400000] (imputed)	30239722
rs1927790	chr13	Body mass index	2e-10	rs1927790	rs1927790-T	None	315,347 European ancestry individuals, 8,322 Hispanic/Latino individuals, 7,290 East Asian ancestry individuals, 3,069 African American individuals, 459 South Asian ancestry individuals	13q32.1	None	Affymetrix [at least 28613428] (imputed)	30108127
rs3736485	chr15	Body mass index	2e-10	rs3736485	rs3736485-A	0.452685	up to 309,889 European ancestry individuals	15q21.2	None	Affymetrix, Illumina, Perlegen [up to 2800000] (imputed)	26426971
rs889398	chr16	Body mass index	2e-10	rs889398	rs889398-C	None	315,347 European ancestry individuals, 8,322 Hispanic/Latino individuals, 7,290 East Asian ancestry individuals, 3,069 African American individuals, 459 South Asian ancestry individuals	16q22.1	None	Affymetrix [at least 28613428] (imputed)	30108127
rs4986044	chr17	Body mass index	2e-10	rs4986044	rs4986044-T	0.49	up to 72,390 Japanese ancestry women, up to 85,894 Japanese ancestry men	17p11.2	MAP2K3, KCNJ12	Illumina [6108953] (imputed)	28892062
rs6050446	chr20	Body mass index	2e-10	rs6050446	rs6050446-A	0.0271	up to 449,889 European ancestry individuals, up to 29,398 South Asian ancestry individuals, up to 27,610 African American individuals, up to 8,839 East Asian individuals, up to 10,772 Hispanic ancestry individuals	20p11.21	ENTPD6	Illumina [246328]	29273807
rs2837992	chr21	Body mass index	2e-10	rs2837992	None	0.3703	434,794 European ancestry female individuals	21q22.3		NR [~ 27400000] (imputed)	30239722
rs2365389	chr3	Body mass index	2e-10	rs2365389	rs2365389-C	0.5738	2,518 African American women, 86,278 European ancestry women, 1,773 Filipino ancestry women, 1,030 Indian ancestry women, 1,457 African American men, 55,137 European ancestry men, 7,648 Indian ancestry men, 5,527 European ancestry individuals	3p14.2	FHIT	Affymetrix, Illumina, Perlegen [~ 2500000] (imputed)	28448500
rs2365389	chr3	Body mass index	2e-10	rs2365389	rs2365389-C	0.582	up to 104,666 European ancestry male individuals, up to 132,115 European ancestry female individuals, 370 African American male individuals, 517 African American female individuals, 512 Hispanic male individuals, 764 Hispanic female individuals	3p14.2	FHIT	Affymetrix, Illumina [2550021]	25673413
rs16851483	chr3	Body mass index	2e-10	rs16851483	rs16851483-T	0.066	up to 104,666 European ancestry male individuals, up to 132,115 European ancestry female individuals, 370 African American male individuals, 517 African American female individuals, 512 Hispanic male individuals, 764 Hispanic female individuals	3q23	RASA2	Affymetrix, Illumina [2550021]	25673413
rs17001561	chr4	Body mass index	2e-10	rs17001561	rs17001561-A	0.1548	806,834 European ancestry individuals	4q21.1		NR [~ 27400000] (imputed)	30239722
rs13107325	chr4	Body mass index	2e-10	rs13107325	rs13107325-T	0.0765	2,518 African American women, 86,278 European ancestry women, 1,773 Filipino ancestry women, 1,030 Indian ancestry women, 1,457 African American men, 55,137 European ancestry men, 7,648 Indian ancestry men, 5,527 European ancestry individuals	4q24	SLC39A8	Affymetrix, Illumina, Perlegen [~ 2500000] (imputed)	28448500
rs1522569	chr4	Body mass index	2e-10	rs1522569	rs1522569-T	0.8183	806,834 European ancestry individuals	4q33		NR [~ 27400000] (imputed)	30239722
rs2009416	chr5	Body mass index	2e-10	rs2009416	rs2009416-?	None	approximately 458,000 European ancestry individuals	5q15		NR [~ 8900000] (imputed)	30595370
rs13191362	chr6	Body mass index	2e-10	rs13191362	rs13191362-A	None	315,347 European ancestry individuals, 8,322 Hispanic/Latino individuals, 7,290 East Asian ancestry individuals, 3,069 African American individuals, 459 South Asian ancestry individuals	6q26	None	Affymetrix [at least 28613428] (imputed)	30108127
rs4722398	chr7	Body mass index	2e-10	rs4722398	rs4722398-?	None	approximately 458,000 European ancestry individuals	7p22.2		NR [~ 8900000] (imputed)	30595370
rs4740619	chr9	Body mass index	2e-10	rs4740619	rs4740619-T	0.545371	up to 309,889 European ancestry individuals	9p22.3	None	Affymetrix, Illumina, Perlegen [up to 2800000] (imputed)	26426971
rs12422552	chr12	Body mass index	3e-10	rs12422552	rs12422552-?	None	457,822 European ancestry individuals	12p13.1	None	Affymetrix [~ 8270000] (imputed)	31669095
rs9571687	chr13	Body mass index	3e-10	rs9571687	rs9571687-?	None	457,822 European ancestry individuals	13q21.32	None	Affymetrix [~ 8270000] (imputed)	31669095
rs7498665	chr16	Body mass index	3e-10	rs7498665	rs7498665-G	0.44	72,598 European ancestry individuals, 1,160 African American individuals	16p11.2	ATP2A1, SH2B1	Illumina [305846]	19079260
rs4820408	chr22	Body mass index	3e-10	rs4820408	rs4820408-T	None	315,347 European ancestry individuals, 8,322 Hispanic/Latino individuals, 7,290 East Asian ancestry individuals, 3,069 African American individuals, 459 South Asian ancestry individuals	22q13.1	None	Affymetrix [at least 28613428] (imputed)	30108127
rs2365389	chr3	Body mass index	3e-10	rs2365389	rs2365389-C	0.5858	2,518 African American women, 86,278 European ancestry women, 1,773 Filipino ancestry women, 1,030 Indian ancestry women, 1,457 African American men, 55,137 European ancestry men, 7,648 Indian ancestry men, 5,527 European ancestry individuals	3p14.2	FHIT	Affymetrix, Illumina, Perlegen [~ 2500000] (imputed)	28448500
rs6443750	chr3	Body mass index	3e-10	rs6443750	rs6443750-?	None	457,822 European ancestry individuals	3q26.33	None	Affymetrix [~ 8270000] (imputed)	31669095
rs6443750	chr3	Body mass index	3e-10	rs6443750	rs6443750-?	None	approximately 458,000 European ancestry individuals	3q26.33		NR [~ 8900000] (imputed)	30595370
rs13107325	chr4	Body mass index	3e-10	rs13107325	rs13107325-T	0.0754	2,518 African American women, 86,278 European ancestry women, 1,773 Filipino ancestry women, 1,030 Indian ancestry women, 1,457 African American men, 55,137 European ancestry men, 7,648 Indian ancestry men, 5,527 European ancestry individuals	4q24	SLC39A8	Affymetrix, Illumina, Perlegen [~ 2500000] (imputed)	28448500
rs13191362	chr6	Body mass index	3e-10	rs13191362	rs13191362-A	0.8789	2,518 African American women, 86,278 European ancestry women, 1,773 Filipino ancestry women, 1,030 Indian ancestry women, 1,457 African American men, 55,137 European ancestry men, 7,648 Indian ancestry men, 5,527 European ancestry individuals	6q26	PARK2	Affymetrix, Illumina, Perlegen [~ 2500000] (imputed)	28448500
rs4307239	chr7	Body mass index	3e-10	rs4307239	rs4307239-?	None	457,822 European ancestry individuals	7p15.3	None	Affymetrix [~ 8270000] (imputed)	31669095
rs10269783	chr7	Body mass index	3e-10	rs10269783	rs10269783-?	None	457,822 European ancestry individuals	7p12.2	None	Affymetrix [~ 8270000] (imputed)	31669095
rs1982441	chr8	Body mass index	3e-10	rs1982441	rs1982441-?	None	approximately 458,000 European ancestry individuals	8p21.1		NR [~ 8900000] (imputed)	30595370
rs4740619	chr9	Body mass index	3e-10	rs4740619	rs4740619-C	0.48	up to 72,390 Japanese ancestry women, up to 85,894 Japanese ancestry men	9p22.3	CCDC171	Illumina [6108953] (imputed)	28892062
rs11165643	chr1	Body mass index	4e-10	rs11165643	rs11165643-T	0.58	up to 72,390 Japanese ancestry women, up to 85,894 Japanese ancestry men	1p21.3	LOC101928241, PTBP2	Illumina [6108953] (imputed)	28892062
rs10920678	chr1	Body mass index	4e-10	rs10920678	rs10920678-A	0.435166	up to 309,889 European ancestry individuals	1q31.1	LOC440704	Affymetrix, Illumina, Perlegen [up to 2800000] (imputed)	26426971
rs8181823	chr13	Body mass index	4e-10	rs8181823	rs8181823-A	0.2344	806,834 European ancestry individuals	13q21.31		NR [~ 27400000] (imputed)	30239722
rs7206608	chr16	Body mass index	4e-10	rs7206608	rs7206608-?	None	approximately 458,000 European ancestry individuals	16q23.3		NR [~ 8900000] (imputed)	30595370
rs1884389	chr20	Body mass index	4e-10	rs1884389	rs1884389-T	0.4386	806,834 European ancestry individuals	20p13		NR [~ 27400000] (imputed)	30239722
rs1884389	chr20	Body mass index	4e-10	rs1884389	rs1884389-T	0.4386	434,794 European ancestry female individuals	20p13		NR [~ 27400000] (imputed)	30239722
rs16851483	chr3	Body mass index	4e-10	rs16851483	rs16851483-T	0.066	up to 104,666 European ancestry male individuals, up to 132,115 European ancestry female individuals, 370 African American male individuals, 517 African American female individuals, 512 Hispanic male individuals, 764 Hispanic female individuals	3q23	RASA2	Affymetrix, Illumina [2550021]	25673413
rs2033529	chr6	Body mass index	4e-10	rs2033529	rs2033529-A	0.710001	up to 309,889 European ancestry individuals	6p21.2	None	Affymetrix, Illumina, Perlegen [up to 2800000] (imputed)	26426971
rs4740619	chr9	Body mass index	4e-10	rs4740619	rs4740619-T	None	315,347 European ancestry individuals, 8,322 Hispanic/Latino individuals, 7,290 East Asian ancestry individuals, 3,069 African American individuals, 459 South Asian ancestry individuals	9p22.3	None	Affymetrix [at least 28613428] (imputed)	30108127
rs1928295	chr9	Body mass index	4e-10	rs1928295	rs1928295-T	0.55	up to 104,666 European ancestry male individuals, up to 132,115 European ancestry female individuals, 370 African American male individuals, 517 African American female individuals, 512 Hispanic male individuals, 764 Hispanic female individuals	9q33.1	TLR4	Affymetrix, Illumina [2550021]	25673413
rs10984756	chr9	Body mass index	4e-10	rs10984756	rs10984756-C	0.9051	806,834 European ancestry individuals	9q33.2		NR [~ 27400000] (imputed)	30239722
rs7903146	chr10	Body mass index	5e-10	rs7903146	rs7903146-C	0.7145	2,518 African American women, 86,278 European ancestry women, 1,773 Filipino ancestry women, 1,030 Indian ancestry women, 1,457 African American men, 55,137 European ancestry men, 7,648 Indian ancestry men, 5,527 European ancestry individuals	10q25.2	TCF7L2	Affymetrix, Illumina, Perlegen [~ 2500000] (imputed)	28448500
rs6265	chr11	Body mass index	5e-10	rs6265	rs6265-G	0.85	72,598 European ancestry individuals, 1,160 African American individuals	11p14.1	BDNF	Illumina [305846]	19079260
rs4986044	chr17	Body mass index	5e-10	rs4986044	rs4986044-T	0.469023	up to 309,889 European ancestry individuals	17p11.2	KCNJ18, C17orf51, MAP2K3, C17orf103, TMEM11, DHRS7B, USP22, CCDC144NL	Affymetrix, Illumina, Perlegen [up to 2800000] (imputed)	26426971
rs13107325	chr4	Body mass index	5e-10	rs13107325	rs13107325-T	0.0765	2,518 African American women, 86,278 European ancestry women, 1,773 Filipino ancestry women, 1,030 Indian ancestry women, 1,457 African American men, 55,137 European ancestry men, 7,648 Indian ancestry men, 5,527 European ancestry individuals	4q24	SLC39A8	Affymetrix, Illumina, Perlegen [~ 2500000] (imputed)	28448500
rs10269783	chr7	Body mass index	5e-10	rs10269783	rs10269783-A	0.37	up to 72,390 Japanese ancestry women, up to 85,894 Japanese ancestry men	7p12.2	CDC14C, VWC2	Illumina [6108953] (imputed)	28892062
rs17425707	chr1	Body mass index	6e-10	rs17425707	rs17425707-T	0.9	806,834 European ancestry individuals	1p32.2		NR [~ 27400000] (imputed)	30239722
rs9571687	chr13	Body mass index	6e-10	rs9571687	rs9571687-?	None	approximately 458,000 European ancestry individuals	13q21.32		NR [~ 8900000] (imputed)	30595370
rs7334078	chr13	Body mass index	7e-10	rs7334078	rs7334078-?	None	approximately 458,000 European ancestry individuals	13q32.2		NR [~ 8900000] (imputed)	30595370
rs7206608	chr16	Body mass index	7e-10	rs7206608	rs7206608-?	None	457,822 European ancestry individuals	16q23.3	None	Affymetrix [~ 8270000] (imputed)	31669095
rs2033529	chr6	Body mass index	7e-10	rs2033529	rs2033529-G	0.27	up to 72,390 Japanese ancestry women, up to 85,894 Japanese ancestry men	6p21.2	TDRG1, LRFN2	Illumina [6108953] (imputed)	28892062
rs987237	chr6	Body mass index	7e-10	rs987237	rs987237-G	0.1862	2,518 African American women, 86,278 European ancestry women, 1,773 Filipino ancestry women, 1,030 Indian ancestry women, 1,457 African American men, 55,137 European ancestry men, 7,648 Indian ancestry men, 5,527 European ancestry individuals	6p12.3	TFAP2B	Affymetrix, Illumina, Perlegen [~ 2500000] (imputed)	28448500
rs3902951	chr14	Body mass index	8e-10	rs3902951	rs3902951-?	None	approximately 458,000 European ancestry individuals	14q24.1		NR [~ 8900000] (imputed)	30595370
rs10510419	chr3	Body mass index	8e-10	rs10510419	None	None	457,822 European ancestry individuals	3p25.2	None	Affymetrix [~ 8270000] (imputed)	31669095
rs6804842	chr3	Body mass index	8e-10	rs6804842	rs6804842-G	0.569	up to 104,666 European ancestry male individuals, up to 132,115 European ancestry female individuals, 370 African American male individuals, 517 African American female individuals, 512 Hispanic male individuals, 764 Hispanic female individuals	3p24.2	RARB	Affymetrix, Illumina [2550021]	25673413
rs1928295	chr9	Body mass index	8e-10	rs1928295	rs1928295-T	0.548	up to 104,666 European ancestry male individuals, up to 132,115 European ancestry female individuals, 370 African American male individuals, 517 African American female individuals, 512 Hispanic male individuals, 764 Hispanic female individuals	9q33.1	TLR4	Affymetrix, Illumina [2550021]	25673413
rs6500208	chr16	Body mass index	9e-10	rs6500208	rs6500208-?	None	approximately 458,000 European ancestry individuals	16q12.1		NR [~ 8900000] (imputed)	30595370
rs427943	chr21	Body mass index	9e-10	rs427943	rs427943-A	0.59	up to 72,390 Japanese ancestry women, up to 85,894 Japanese ancestry men	21q22.3	ADARB1	Illumina [6108953] (imputed)	28892062
rs7551507	chr1	Body mass index	1e-09	rs7551507	rs7551507-C	0.443	2,518 African American women, 86,278 European ancestry women, 1,773 Filipino ancestry women, 1,030 Indian ancestry women, 1,457 African American men, 55,137 European ancestry men, 7,648 Indian ancestry men, 5,527 European ancestry individuals	1p31.1	TNNI3K	Affymetrix, Illumina, Perlegen [~ 2500000] (imputed)	28448500
rs4929923	chr11	Body mass index	1e-09	rs4929923	rs4929923-C	0.624	2,518 African American women, 86,278 European ancestry women, 1,773 Filipino ancestry women, 1,030 Indian ancestry women, 1,457 African American men, 55,137 European ancestry men, 7,648 Indian ancestry men, 5,527 European ancestry individuals	11p15.4	TRIM66, STK33, RPL27A	Affymetrix, Illumina, Perlegen [~ 2500000] (imputed)	28448500
rs12422552	chr12	Body mass index	1e-09	rs12422552	rs12422552-?	None	approximately 458,000 European ancestry individuals	12p13.1		NR [~ 8900000] (imputed)	30595370
rs10169594	chr2	Body mass index	1e-09	rs10169594	rs10169594-?	None	approximately 458,000 European ancestry individuals	2p22.1		NR [~ 8900000] (imputed)	30595370
rs17203016	chr2	Body mass index	1e-09	rs17203016	rs17203016-A	None	315,347 European ancestry individuals, 8,322 Hispanic/Latino individuals, 7,290 East Asian ancestry individuals, 3,069 African American individuals, 459 South Asian ancestry individuals	2q33.3	None	Affymetrix [at least 28613428] (imputed)	30108127
rs13107325	chr4	Body mass index	1e-09	rs13107325	rs13107325-T	0.0754	2,518 African American women, 86,278 European ancestry women, 1,773 Filipino ancestry women, 1,030 Indian ancestry women, 1,457 African American men, 55,137 European ancestry men, 7,648 Indian ancestry men, 5,527 European ancestry individuals	4q24	SLC39A8	Affymetrix, Illumina, Perlegen [~ 2500000] (imputed)	28448500
rs13191362	chr6	Body mass index	1e-09	rs13191362	rs13191362-A	0.8808	2,518 African American women, 86,278 European ancestry women, 1,773 Filipino ancestry women, 1,030 Indian ancestry women, 1,457 African American men, 55,137 European ancestry men, 7,648 Indian ancestry men, 5,527 European ancestry individuals	6q26	PARK2	Affymetrix, Illumina, Perlegen [~ 2500000] (imputed)	28448500
rs13191362	chr6	Body mass index	1e-09	rs13191362	rs13191362-A	0.88	up to 104,666 European ancestry male individuals, up to 132,115 European ancestry female individuals, 370 African American male individuals, 517 African American female individuals, 512 Hispanic male individuals, 764 Hispanic female individuals	6q26	PARK2	Affymetrix, Illumina [2550021]	25673413
rs7037266	chr9	Body mass index	1e-09	rs7037266	rs7037266-A	0.3576	806,834 European ancestry individuals	9p24.1		NR [~ 27400000] (imputed)	30239722
rs12044597	chr1	Body mass index	2e-09	rs12044597	rs12044597-G	0.51	up to 72,390 Japanese ancestry women, up to 85,894 Japanese ancestry men	1p36.33	NADK	Illumina [6108953] (imputed)	28892062
rs4929923	chr11	Body mass index	2e-09	rs4929923	rs4929923-C	0.6341	2,518 African American women, 86,278 European ancestry women, 1,773 Filipino ancestry women, 1,030 Indian ancestry women, 1,457 African American men, 55,137 European ancestry men, 7,648 Indian ancestry men, 5,527 European ancestry individuals	11p15.4	TRIM66, STK33, RPL27A	Affymetrix, Illumina, Perlegen [~ 2500000] (imputed)	28448500
rs7138803	chr12	Body mass index	2e-09	rs7138803	rs7138803-A	0.38	7,962 European ancestry high body mass index individuals, 8,106 European ancestry low body mass index individuals	12q13.12	LOC144233	Affymetrix, Illumina [~ 2800000] (imputed)	23563607
rs11672660	chr19	Body mass index	2e-09	rs11672660	rs11672660-A		35,606 African American individuals, 26,048 Hispanic/Latino individuals, 22,466 Asian or Native Hawaiian ancestry individuals, 17,859 European ancestry individuals, 535 Native American individuals	19q13.32	GIPR	Illumina [at least 200000]	29381148
rs6512302	chr20	Body mass index	2e-09	rs6512302	rs6512302-?	None	457,822 European ancestry individuals	20q13.33	None	Affymetrix [~ 8270000] (imputed)	31669095
rs6804842	chr3	Body mass index	2e-09	rs6804842	rs6804842-G	0.575	up to 104,666 European ancestry male individuals, up to 132,115 European ancestry female individuals, 370 African American male individuals, 517 African American female individuals, 512 Hispanic male individuals, 764 Hispanic female individuals	3p24.2	RARB	Affymetrix, Illumina [2550021]	25673413
rs11951673	chr5	Body mass index	2e-09	rs11951673	rs11951673-A		35,606 African American individuals, 26,048 Hispanic/Latino individuals, 22,466 Asian or Native Hawaiian ancestry individuals, 17,859 European ancestry individuals, 535 Native American individuals	5q15	CAST	Illumina [at least 200000]	29381148
rs2228213	chr6	Body mass index	2e-09	rs2228213	rs2228213-A	0.350367	up to 309,889 European ancestry individuals	6p24.1	ADTRP, EDN1, RNU6-48	Affymetrix, Illumina, Perlegen [up to 2800000] (imputed)	26426971
rs17405819	chr8	Body mass index	2e-09	rs17405819	rs17405819-T	0.6998	2,518 African American women, 86,278 European ancestry women, 1,773 Filipino ancestry women, 1,030 Indian ancestry women, 1,457 African American men, 55,137 European ancestry men, 7,648 Indian ancestry men, 5,527 European ancestry individuals	8q21.13	HNF4G	Affymetrix, Illumina, Perlegen [~ 2500000] (imputed)	28448500
rs10518694	chr15	Body mass index	3e-09	rs10518694	rs10518694-?	None	457,822 European ancestry individuals	15q21.3	None	Affymetrix [~ 8270000] (imputed)	31669095
rs6500208	chr16	Body mass index	3e-09	rs6500208	rs6500208-?	None	457,822 European ancestry individuals	16q12.1	None	Affymetrix [~ 8270000] (imputed)	31669095
rs756717	chr16	Body mass index	3e-09	rs756717	rs756717-A	0.4	up to 72,390 Japanese ancestry women, up to 85,894 Japanese ancestry men	16q22.3	ZFHX3	Illumina [6108953] (imputed)	28892062
rs11672660	chr19	Body mass index	3e-09	rs11672660	rs11672660-C	0.7868	2,518 African American women, 86,278 European ancestry women, 1,773 Filipino ancestry women, 1,030 Indian ancestry women, 1,457 African American men, 55,137 European ancestry men, 7,648 Indian ancestry men, 5,527 European ancestry individuals	19q13.32	GIPR	Affymetrix, Illumina, Perlegen [~ 2500000] (imputed)	28448500
rs17535749	chr3	Body mass index	3e-09	rs17535749	rs17535749-A	0.1081	806,834 European ancestry individuals	3p25.3		NR [~ 27400000] (imputed)	30239722
rs6804842	chr3	Body mass index	3e-09	rs6804842	rs6804842-G	0.5751	2,518 African American women, 86,278 European ancestry women, 1,773 Filipino ancestry women, 1,030 Indian ancestry women, 1,457 African American men, 55,137 European ancestry men, 7,648 Indian ancestry men, 5,527 European ancestry individuals	3p24.2	LOC100129045, RARB	Affymetrix, Illumina, Perlegen [~ 2500000] (imputed)	28448500
rs2868975	chr3	Body mass index	3e-09	rs2868975	rs2868975-G	0.19	up to 72,390 Japanese ancestry women, up to 85,894 Japanese ancestry men	3q13.31	LINC00901, IGSF11	Illumina [6108953] (imputed)	28892062
rs13107325	chr4	Body mass index	3e-09	rs13107325	rs13107325-T	0.074	up to 104,666 European ancestry male individuals, up to 132,115 European ancestry female individuals, 370 African American male individuals, 517 African American female individuals, 512 Hispanic male individuals, 764 Hispanic female individuals	4q24	SLC39A8	Affymetrix, Illumina [2550021]	25673413
rs4072917	chr8	Body mass index	3e-09	rs4072917	rs4072917-?	None	457,822 European ancestry individuals	8q24.3	None	Affymetrix [~ 8270000] (imputed)	31669095
rs6591407	chr11	Body mass index	4e-09	rs6591407	rs6591407-A	0.1984	806,834 European ancestry individuals	11q12.1		NR [~ 27400000] (imputed)	30239722
rs709400	chr14	Body mass index	4e-09	rs709400	rs709400-A	0.627912	up to 309,889 European ancestry individuals	14q32.33	LINC00605, EIF5, SNORA28, MARK3, CKB, TRMT61A, APOPT1, BAG5, XRCC3, ZFYVE21, PPP1R13B, LINC00637, C14orf2, TDRD9, RD3L, ASPG, MIR203, MIR3545, KIF26A	Affymetrix, Illumina, Perlegen [up to 2800000] (imputed)	26426971
rs17513613	chr19	Body mass index	4e-09	rs17513613	rs17513613-T	0.669846	up to 309,889 European ancestry individuals	19q12	URI1, C19orf12, PLEKHF1, POP4, VSTM2B, LOC284395	Affymetrix, Illumina, Perlegen [up to 2800000] (imputed)	26426971
rs17551974	chr2	Body mass index	4e-09	rs17551974	rs17551974-A	0.1873	806,834 European ancestry individuals	2q22.2		NR [~ 27400000] (imputed)	30239722
rs3772882	chr3	Body mass index	4e-09	rs3772882	rs3772882-?	None	approximately 458,000 European ancestry individuals	3p12.2		NR [~ 8900000] (imputed)	30595370
rs17056301	chr5	Body mass index	4e-09	rs17056301	rs17056301-?	None	approximately 458,000 European ancestry individuals	5q33.3		NR [~ 8900000] (imputed)	30595370
rs2357760	chr6	Body mass index	4e-09	rs2357760	rs2357760-A	0.67	up to 72,390 Japanese ancestry women, up to 85,894 Japanese ancestry men	6q22.31	LOC285762, MIR3144	Illumina [6108953] (imputed)	28892062
rs4722398	chr7	Body mass index	4e-09	rs4722398	rs4722398-T	0.1461	806,834 European ancestry individuals	7p22.2		NR [~ 27400000] (imputed)	30239722
rs7551507	chr1	Body mass index	5e-09	rs7551507	rs7551507-C	0.443	2,518 African American women, 86,278 European ancestry women, 1,773 Filipino ancestry women, 1,030 Indian ancestry women, 1,457 African American men, 55,137 European ancestry men, 7,648 Indian ancestry men, 5,527 European ancestry individuals	1p31.1	TNNI3K	Affymetrix, Illumina, Perlegen [~ 2500000] (imputed)	28448500
rs1528435	chr2	Body mass index	5e-09	rs1528435	rs1528435-T	0.631	up to 104,666 European ancestry male individuals, up to 132,115 European ancestry female individuals, 370 African American male individuals, 517 African American female individuals, 512 Hispanic male individuals, 764 Hispanic female individuals	2q31.3	UBE2E3	Affymetrix, Illumina [2550021]	25673413
rs2832283	chr21	Body mass index	5e-09	rs2832283	rs2832283-A	0.2254	806,834 European ancestry individuals	21q21.3		NR [~ 27400000] (imputed)	30239722
rs9816226	chr3	Body mass index	5e-09	rs9816226	rs9816226-?	None	17,127 African American individuals, 21,955 Hispanic/Latino individuals, 4,647 Asian ancestry individuals, 3,936 Native Hawaiian ancestry individuals, 645 Native American ancestry individuals, 1,025 individuals	3q27.2	None	Illumina [32062178] (imputed)	31217584
rs4740619	chr9	Body mass index	5e-09	rs4740619	rs4740619-T	0.542	up to 104,666 European ancestry male individuals, up to 132,115 European ancestry female individuals, 370 African American male individuals, 517 African American female individuals, 512 Hispanic male individuals, 764 Hispanic female individuals	9p22.3	C9orf93	Affymetrix, Illumina [2550021]	25673413
rs10858334	chr9	Body mass index	5e-09	rs10858334	rs10858334-C	0.8484	806,834 European ancestry individuals	9q34.3		NR [~ 27400000] (imputed)	30239722
rs11165643	chr1	Body mass index	6e-09	rs11165643	rs11165643-T	0.583	up to 104,666 European ancestry male individuals, up to 132,115 European ancestry female individuals, 370 African American male individuals, 517 African American female individuals, 512 Hispanic male individuals, 764 Hispanic female individuals	1p21.3	PTBP2	Affymetrix, Illumina [2550021]	25673413
rs12429545	chr13	Body mass index	6e-09	rs12429545	rs12429545-A	0.128	9,377 children and adolescents	13q14.3	OLFM4	Illumina [~ 2200000] (imputed)	25953783
rs10182181	chr2	Body mass index	6e-09	rs10182181	rs10182181-G	0.463	up to 104,666 European ancestry male individuals, up to 132,115 European ancestry female individuals, 370 African American male individuals, 517 African American female individuals, 512 Hispanic male individuals, 764 Hispanic female individuals	2p23.3	ADCY3	Affymetrix, Illumina [2550021]	25673413
rs4740619	chr9	Body mass index	6e-09	rs4740619	rs4740619-T	0.54	up to 104,666 European ancestry male individuals, up to 132,115 European ancestry female individuals, 370 African American male individuals, 517 African American female individuals, 512 Hispanic male individuals, 764 Hispanic female individuals	9p22.3	C9orf93	Affymetrix, Illumina [2550021]	25673413
rs3736485	chr15	Body mass index	7e-09	rs3736485	rs3736485-A	0.454	up to 104,666 European ancestry male individuals, up to 132,115 European ancestry female individuals, 370 African American male individuals, 517 African American female individuals, 512 Hispanic male individuals, 764 Hispanic female individuals	15q21.2	DMXL2	Affymetrix, Illumina [2550021]	25673413
rs13191362	chr6	Body mass index	7e-09	rs13191362	rs13191362-A	0.879	up to 104,666 European ancestry male individuals, up to 132,115 European ancestry female individuals, 370 African American male individuals, 517 African American female individuals, 512 Hispanic male individuals, 764 Hispanic female individuals	6q26	PARK2	Affymetrix, Illumina [2550021]	25673413
rs4072917	chr8	Body mass index	7e-09	rs4072917	rs4072917-?	None	approximately 458,000 European ancestry individuals	8q24.3		NR [~ 8900000] (imputed)	30595370
rs17724992	chr19	Body mass index	8e-09	rs17724992	rs17724992-A	0.743	up to 104,666 European ancestry male individuals, up to 132,115 European ancestry female individuals, 370 African American male individuals, 517 African American female individuals, 512 Hispanic male individuals, 764 Hispanic female individuals	19p13.11	PGPEP1	Affymetrix, Illumina [2550021]	25673413
rs7024334	chr9	Body mass index	8e-09	rs7024334	rs7024334-?	None	457,822 European ancestry individuals	9q31.2	None	Affymetrix [~ 8270000] (imputed)	31669095
rs7599312	chr2	Body mass index	9e-09	rs7599312	rs7599312-G	0.724	up to 104,666 European ancestry male individuals, up to 132,115 European ancestry female individuals, 370 African American male individuals, 517 African American female individuals, 512 Hispanic male individuals, 764 Hispanic female individuals	2q34	ERBB4	Affymetrix, Illumina [2550021]	25673413
rs7715256	chr5	Body mass index	9e-09	rs7715256	rs7715256-G	0.422	up to 104,666 European ancestry male individuals, up to 132,115 European ancestry female individuals, 370 African American male individuals, 517 African American female individuals, 512 Hispanic male individuals, 764 Hispanic female individuals	5q33.2	GALNT10	Affymetrix, Illumina [2550021]	25673413
rs977747	chr1	Body mass index	1e-08	rs977747	rs977747-T	0.39	up to 309,889 European ancestry individuals	1p33	None	Affymetrix, Illumina, Perlegen [up to 2800000] (imputed)	26426971
rs543874	chr1	Body mass index	1e-08	rs543874	rs543874-G	0.1926	2,518 African American women, 86,278 European ancestry women, 1,773 Filipino ancestry women, 1,030 Indian ancestry women, 1,457 African American men, 55,137 European ancestry men, 7,648 Indian ancestry men, 5,527 European ancestry individuals	1q25.2	SEC16B	Affymetrix, Illumina, Perlegen [~ 2500000] (imputed)	28448500
rs10915840	chr1	Body mass index	1e-08	rs10915840	rs10915840-?	None	457,822 European ancestry individuals	1q42.12	None	Affymetrix [~ 8270000] (imputed)	31669095
rs7899106	chr10	Body mass index	1e-08	rs7899106	rs7899106-G	0.057	up to 104,666 European ancestry male individuals, up to 132,115 European ancestry female individuals, 370 African American male individuals, 517 African American female individuals, 512 Hispanic male individuals, 764 Hispanic female individuals	10q23.1	GRID1	Affymetrix, Illumina [2550021]	25673413
rs12429545	chr13	Body mass index	1e-08	rs12429545	rs12429545-A	0.128	9,377 children and adolescents	13q14.3	OLFM4	Illumina [~ 2200000] (imputed)	25953783
rs1528435	chr2	Body mass index	1e-08	rs1528435	rs1528435-T	0.631	up to 104,666 European ancestry male individuals, up to 132,115 European ancestry female individuals, 370 African American male individuals, 517 African American female individuals, 512 Hispanic male individuals, 764 Hispanic female individuals	2q31.3	UBE2E3	Affymetrix, Illumina [2550021]	25673413
rs754635	chr3	Body mass index	1e-08	rs754635	rs754635-G	0.8709	2,518 African American women, 86,278 European ancestry women, 1,773 Filipino ancestry women, 1,030 Indian ancestry women, 1,457 African American men, 55,137 European ancestry men, 7,648 Indian ancestry men, 5,527 European ancestry individuals	3p22.1	CCK	Affymetrix, Illumina, Perlegen [~ 2500000] (imputed)	28448500
rs1503526	chr5	Body mass index	1e-08	rs1503526	None	0.50389	up to 309,889 European ancestry individuals	5q12.2	RNF180	Affymetrix, Illumina, Perlegen [up to 2800000] (imputed)	26426971
rs16903285	chr5	Body mass index	1e-08	rs16903285	rs16903285-T	None	315,347 European ancestry individuals, 8,322 Hispanic/Latino individuals, 7,290 East Asian ancestry individuals, 3,069 African American individuals, 459 South Asian ancestry individuals	5q14.3	None	Affymetrix [at least 28613428] (imputed)	30108127
rs40067	chr5	Body mass index	1e-08	rs40067	rs40067-G	0.8333	2,518 African American women, 86,278 European ancestry women, 1,773 Filipino ancestry women, 1,030 Indian ancestry women, 1,457 African American men, 55,137 European ancestry men, 7,648 Indian ancestry men, 5,527 European ancestry individuals	5q21.3	FBXL17	Affymetrix, Illumina, Perlegen [~ 2500000] (imputed)	28448500
rs40067	chr5	Body mass index	1e-08	rs40067	rs40067-G	0.8333	2,518 African American women, 86,278 European ancestry women, 1,773 Filipino ancestry women, 1,030 Indian ancestry women, 1,457 African American men, 55,137 European ancestry men, 7,648 Indian ancestry men, 5,527 European ancestry individuals	5q21.3	FBXL17	Affymetrix, Illumina, Perlegen [~ 2500000] (imputed)	28448500
rs2033529	chr6	Body mass index	1e-08	rs2033529	rs2033529-G	0.293	up to 104,666 European ancestry male individuals, up to 132,115 European ancestry female individuals, 370 African American male individuals, 517 African American female individuals, 512 Hispanic male individuals, 764 Hispanic female individuals	6p21.2	TDRG1	Affymetrix, Illumina [2550021]	25673413
rs2033529	chr6	Body mass index	1e-08	rs2033529	rs2033529-G	0.289	up to 104,666 European ancestry male individuals, up to 132,115 European ancestry female individuals, 370 African American male individuals, 517 African American female individuals, 512 Hispanic male individuals, 764 Hispanic female individuals	6p21.2	TDRG1	Affymetrix, Illumina [2550021]	25673413
rs1830074	chr7	Body mass index	1e-08	rs1830074	rs1830074-T	0.703711	up to 309,889 European ancestry individuals	7p22.1	CYTH3, FAM220A, RAC1, DAGLB, KDELR2, GRID2IP, ZDHHC4, C7orf26, ZNF853, PMS2CL, RSPH10B2, RSPH10B, CCZ1B, LOC100131257	Affymetrix, Illumina, Perlegen [up to 2800000] (imputed)	26426971
rs17405819	chr8	Body mass index	1e-08	rs17405819	rs17405819-T	0.699	up to 104,666 European ancestry male individuals, up to 132,115 European ancestry female individuals, 370 African American male individuals, 517 African American female individuals, 512 Hispanic male individuals, 764 Hispanic female individuals	8q21.13	HNF4G	Affymetrix, Illumina [2550021]	25673413
rs1187352	chr9	Body mass index	1e-08	rs1187352	rs1187352-?	None	approximately 458,000 European ancestry individuals	9q21.33		NR [~ 8900000] (imputed)	30595370
rs7024334	chr9	Body mass index	1e-08	rs7024334	rs7024334-G	0.77	up to 72,390 Japanese ancestry women, up to 85,894 Japanese ancestry men	9q31.2	TMEM38B, MIR8081	Illumina [6108953] (imputed)	28892062
rs1928295	chr9	Body mass index	1e-08	rs1928295	rs1928295-T	0.5499	2,518 African American women, 86,278 European ancestry women, 1,773 Filipino ancestry women, 1,030 Indian ancestry women, 1,457 African American men, 55,137 European ancestry men, 7,648 Indian ancestry men, 5,527 European ancestry individuals	9q33.1	ASTN2, TLR4	Affymetrix, Illumina, Perlegen [~ 2500000] (imputed)	28448500
rs1928295	chr9	Body mass index	1e-08	rs1928295	rs1928295-T	0.547	2,518 African American women, 86,278 European ancestry women, 1,773 Filipino ancestry women, 1,030 Indian ancestry women, 1,457 African American men, 55,137 European ancestry men, 7,648 Indian ancestry men, 5,527 European ancestry individuals	9q33.1	ASTN2, TLR4	Affymetrix, Illumina, Perlegen [~ 2500000] (imputed)	28448500
rs977747	chr1	Body mass index	2e-08	rs977747	rs977747-T	0.403	up to 104,666 European ancestry male individuals, up to 132,115 European ancestry female individuals, 370 African American male individuals, 517 African American female individuals, 512 Hispanic male individuals, 764 Hispanic female individuals	1p33	TAL1	Affymetrix, Illumina [2550021]	25673413
rs657452	chr1	Body mass index	2e-08	rs657452	rs657452-A	0.394	up to 104,666 European ancestry male individuals, up to 132,115 European ancestry female individuals, 370 African American male individuals, 517 African American female individuals, 512 Hispanic male individuals, 764 Hispanic female individuals	1p33	AGBL4	Affymetrix, Illumina [2550021]	25673413
rs2163188	chr10	Body mass index	2e-08	rs2163188	rs2163188-C	0.5	up to 72,390 Japanese ancestry women, up to 85,894 Japanese ancestry men	10q21.3	REEP3	Illumina [6108953] (imputed)	28892062
rs7970953	chr12	Body mass index	2e-08	rs7970953	rs7970953-A	0.297714	up to 309,889 European ancestry individuals	12p12.1	MIR920	Affymetrix, Illumina, Perlegen [up to 2800000] (imputed)	26426971
rs12429545	chr13	Body mass index	2e-08	rs12429545	rs12429545-?	None	17,127 African American individuals, 21,955 Hispanic/Latino individuals, 4,647 Asian ancestry individuals, 3,936 Native Hawaiian ancestry individuals, 645 Native American ancestry individuals, 1,025 individuals	13q14.3	None	Illumina [32062178] (imputed)	31217584
rs12429545	chr13	Body mass index	2e-08	rs12429545	rs12429545-A	0.133	up to 104,666 European ancestry male individuals, up to 132,115 European ancestry female individuals, 370 African American male individuals, 517 African American female individuals, 512 Hispanic male individuals, 764 Hispanic female individuals	13q14.3	OLFM4	Affymetrix, Illumina [2550021]	25673413
rs709400	chr14	Body mass index	2e-08	rs709400	rs709400-G	0.4	up to 72,390 Japanese ancestry women, up to 85,894 Japanese ancestry men	14q32.33	KLC1	Illumina [6108953] (imputed)	28892062
rs12593036	chr15	Body mass index	2e-08	rs12593036	rs12593036-A	0.687492	up to 309,889 European ancestry individuals	15q25.1	LOC283688, ARNT2, MIR549, KIAA1199, MESDC2, MIR4514, MESDC1, C15orf26, IL16	Affymetrix, Illumina, Perlegen [up to 2800000] (imputed)	26426971
rs756717	chr16	Body mass index	2e-08	rs756717	rs756717-G	None	315,347 European ancestry individuals, 8,322 Hispanic/Latino individuals, 7,290 East Asian ancestry individuals, 3,069 African American individuals, 459 South Asian ancestry individuals	16q22.3	None	Affymetrix [at least 28613428] (imputed)	30108127
rs1884389	chr20	Body mass index	2e-08	rs1884389	rs1884389-?	None	457,822 European ancestry individuals	20p13	None	Affymetrix [~ 8270000] (imputed)	31669095
rs4820408	chr22	Body mass index	2e-08	rs4820408	rs4820408-T	0.383769	up to 309,889 European ancestry individuals	22q13.1	ENTHD1, GRAP2, FAM83F, LOC100130899, ADSL, SGSM3, MKL1, MCHR1	Affymetrix, Illumina, Perlegen [up to 2800000] (imputed)	26426971
rs17535749	chr3	Body mass index	2e-08	rs17535749	rs17535749-?	None	457,822 European ancestry individuals	3p25.3	None	Affymetrix [~ 8270000] (imputed)	31669095
rs13191362	chr6	Body mass index	2e-08	rs13191362	rs13191362-A	0.8789	2,518 African American women, 86,278 European ancestry women, 1,773 Filipino ancestry women, 1,030 Indian ancestry women, 1,457 African American men, 55,137 European ancestry men, 7,648 Indian ancestry men, 5,527 European ancestry individuals	6q26	PARK2	Affymetrix, Illumina, Perlegen [~ 2500000] (imputed)	28448500
rs38314	chr7	Body mass index	2e-08	rs38314	rs38314-A	0.496005	up to 309,889 European ancestry individuals	7q11.22	Intergenic	Affymetrix, Illumina, Perlegen [up to 2800000] (imputed)	26426971
rs1187352	chr9	Body mass index	2e-08	rs1187352	rs1187352-?	None	457,822 European ancestry individuals	9q21.33	None	Affymetrix [~ 8270000] (imputed)	31669095
rs7899106	chr10	Body mass index	3e-08	rs7899106	rs7899106-G	0.052	up to 104,666 European ancestry male individuals, up to 132,115 European ancestry female individuals, 370 African American male individuals, 517 African American female individuals, 512 Hispanic male individuals, 764 Hispanic female individuals	10q23.1	GRID1	Affymetrix, Illumina [2550021]	25673413
rs11105839	chr12	Body mass index	3e-08	rs11105839	rs11105839-A	0.36	up to 72,390 Japanese ancestry women, up to 85,894 Japanese ancestry men	12q21.33	LINC00936, LINC00615	Illumina [6108953] (imputed)	28892062
rs1927790	chr13	Body mass index	3e-08	rs1927790	rs1927790-C	0.45	up to 72,390 Japanese ancestry women, up to 85,894 Japanese ancestry men	13q32.1	HS6ST3	Illumina [6108953] (imputed)	28892062
rs10132280	chr14	Body mass index	3e-08	rs10132280	rs10132280-C	0.6701	2,518 African American women, 86,278 European ancestry women, 1,773 Filipino ancestry women, 1,030 Indian ancestry women, 1,457 African American men, 55,137 European ancestry men, 7,648 Indian ancestry men, 5,527 European ancestry individuals	14q12	STXBP6	Affymetrix, Illumina, Perlegen [~ 2500000] (imputed)	28448500
rs709400	chr14	Body mass index	3e-08	rs709400	rs709400-A	None	315,347 European ancestry individuals, 8,322 Hispanic/Latino individuals, 7,290 East Asian ancestry individuals, 3,069 African American individuals, 459 South Asian ancestry individuals	14q32.33	None	Affymetrix [at least 28613428] (imputed)	30108127
rs4986044	chr17	Body mass index	3e-08	rs4986044	rs4986044-C	None	315,347 European ancestry individuals, 8,322 Hispanic/Latino individuals, 7,290 East Asian ancestry individuals, 3,069 African American individuals, 459 South Asian ancestry individuals	17p11.2	None	Affymetrix [at least 28613428] (imputed)	30108127
rs17710386	chr18	Body mass index	3e-08	rs17710386	rs17710386-C	0.34	up to 72,390 Japanese ancestry women, up to 85,894 Japanese ancestry men	18q22.1	CDH7	Illumina [6108953] (imputed)	28892062
rs17724992	chr19	Body mass index	3e-08	rs17724992	rs17724992-A	0.746	up to 104,666 European ancestry male individuals, up to 132,115 European ancestry female individuals, 370 African American male individuals, 517 African American female individuals, 512 Hispanic male individuals, 764 Hispanic female individuals	19p13.11	PGPEP1	Affymetrix, Illumina [2550021]	25673413
rs10192119	chr2	Body mass index	3e-08	rs10192119	rs10192119-?	None	approximately 458,000 European ancestry individuals	2q24.3		NR [~ 8900000] (imputed)	30595370
rs17203016	chr2	Body mass index	3e-08	rs17203016	rs17203016-G	0.195	up to 104,666 European ancestry male individuals, up to 132,115 European ancestry female individuals, 370 African American male individuals, 517 African American female individuals, 512 Hispanic male individuals, 764 Hispanic female individuals	2q33.3	CREB1	Affymetrix, Illumina [2550021]	25673413
rs7626079	chr3	Body mass index	3e-08	rs7626079	rs7626079-?	None	457,822 European ancestry individuals	3p14.1	None	Affymetrix [~ 8270000] (imputed)	31669095
rs7626079	chr3	Body mass index	3e-08	rs7626079	rs7626079-?	None	approximately 458,000 European ancestry individuals	3p14.1		NR [~ 8900000] (imputed)	30595370
rs6556301	chr5	Body mass index	3e-08	rs6556301	rs6556301-?	None	457,822 European ancestry individuals	5q35.3	None	Affymetrix [~ 8270000] (imputed)	31669095
rs3800229	chr6	Body mass index	3e-08	rs3800229	rs3800229-T	0.6703	2,518 African American women, 86,278 European ancestry women, 1,773 Filipino ancestry women, 1,030 Indian ancestry women, 1,457 African American men, 55,137 European ancestry men, 7,648 Indian ancestry men, 5,527 European ancestry individuals	6q21	FOXO3	Affymetrix, Illumina, Perlegen [~ 2500000] (imputed)	28448500
rs9375702	chr6	Body mass index	3e-08	rs9375702	rs9375702-?	None	approximately 458,000 European ancestry individuals	6q23.1		NR [~ 8900000] (imputed)	30595370
rs7535528	chr1	Body mass index	4e-08	rs7535528	rs7535528-A	0.369822	up to 309,889 European ancestry individuals	1p36.32	GABRD, C1orf86, MORN1, PLCH2, MMEL1, ACTRT2, PRKCZ, SKI, RER1, TTC34, LOC100129534, HES5, PEX10, LOC115110, LOC100133445, TNFRSF14, FAM213B	Affymetrix, Illumina, Perlegen [up to 2800000] (imputed)	26426971
rs2163188	chr10	Body mass index	4e-08	rs2163188	rs2163188-G	None	315,347 European ancestry individuals, 8,322 Hispanic/Latino individuals, 7,290 East Asian ancestry individuals, 3,069 African American individuals, 459 South Asian ancestry individuals	10q21.3	None	Affymetrix [at least 28613428] (imputed)	30108127
rs12429545	chr13	Body mass index	4e-08	rs12429545	rs12429545-A	0.1319	2,518 African American women, 86,278 European ancestry women, 1,773 Filipino ancestry women, 1,030 Indian ancestry women, 1,457 African American men, 55,137 European ancestry men, 7,648 Indian ancestry men, 5,527 European ancestry individuals	13q14.3	RP11-365K22.1, OLFM4	Affymetrix, Illumina, Perlegen [~ 2500000] (imputed)	28448500
rs10132280	chr14	Body mass index	4e-08	rs10132280	rs10132280-C	0.6826	2,518 African American women, 86,278 European ancestry women, 1,773 Filipino ancestry women, 1,030 Indian ancestry women, 1,457 African American men, 55,137 European ancestry men, 7,648 Indian ancestry men, 5,527 European ancestry individuals	14q12	STXBP6	Affymetrix, Illumina, Perlegen [~ 2500000] (imputed)	28448500
rs1528435	chr2	Body mass index	4e-08	rs1528435	rs1528435-T	0.632	up to 104,666 European ancestry male individuals, up to 132,115 European ancestry female individuals, 370 African American male individuals, 517 African American female individuals, 512 Hispanic male individuals, 764 Hispanic female individuals	2q31.3	UBE2E3	Affymetrix, Illumina [2550021]	25673413
rs1884389	chr20	Body mass index	4e-08	rs1884389	rs1884389-?	None	approximately 458,000 European ancestry individuals	20p13		NR [~ 8900000] (imputed)	30595370
rs329120	chr5	Body mass index	4e-08	rs329120	rs329120-T	0.372	up to 72,390 Japanese ancestry women, up to 85,894 Japanese ancestry men	5q31.1	JADE2	Illumina [6108953] (imputed)	28892062
rs7826312	chr8	Body mass index	4e-08	rs7826312	rs7826312-?	None	457,822 European ancestry individuals	8p12	None	Affymetrix [~ 8270000] (imputed)	31669095
rs7024334	chr9	Body mass index	4e-08	rs7024334	rs7024334-?	None	approximately 458,000 European ancestry individuals	9q31.2		NR [~ 8900000] (imputed)	30595370
rs7903146	chr10	Body mass index	5e-08	rs7903146	rs7903146-C	0.7145	2,518 African American women, 86,278 European ancestry women, 1,773 Filipino ancestry women, 1,030 Indian ancestry women, 1,457 African American men, 55,137 European ancestry men, 7,648 Indian ancestry men, 5,527 European ancestry individuals	10q25.2	TCF7L2	Affymetrix, Illumina, Perlegen [~ 2500000] (imputed)	28448500
rs12429545	chr13	Body mass index	5e-08	rs12429545	rs12429545-A	0.1325	2,518 African American women, 86,278 European ancestry women, 1,773 Filipino ancestry women, 1,030 Indian ancestry women, 1,457 African American men, 55,137 European ancestry men, 7,648 Indian ancestry men, 5,527 European ancestry individuals	13q14.3	RP11-365K22.1, OLFM4	Affymetrix, Illumina, Perlegen [~ 2500000] (imputed)	28448500
rs3736485	chr15	Body mass index	5e-08	rs3736485	rs3736485-A	0.461	up to 104,666 European ancestry male individuals, up to 132,115 European ancestry female individuals, 370 African American male individuals, 517 African American female individuals, 512 Hispanic male individuals, 764 Hispanic female individuals	15q21.2	DMXL2	Affymetrix, Illumina [2550021]	25673413
rs12602912	chr17	Body mass index	5e-08	rs12602912	rs12602912-C	None	315,347 European ancestry individuals, 8,322 Hispanic/Latino individuals, 7,290 East Asian ancestry individuals, 3,069 African American individuals, 459 South Asian ancestry individuals	17q24.2	None	Affymetrix [at least 28613428] (imputed)	30108127
rs17724992	chr19	Body mass index	5e-08	rs17724992	rs17724992-A	0.743708	up to 309,889 European ancestry individuals	19p13.11	None	Affymetrix, Illumina, Perlegen [up to 2800000] (imputed)	26426971
rs9845966	chr3	Body mass index	5e-08	rs9845966	rs9845966-T	0.442266	up to 309,889 European ancestry individuals	3p25.1	IQSEC1, HDAC11, FBLN2, LINC00620, WNT7A	Affymetrix, Illumina, Perlegen [up to 2800000] (imputed)	26426971
rs16851483	chr3	Body mass index	5e-08	rs16851483	rs16851483-G	None	315,347 European ancestry individuals, 8,322 Hispanic/Latino individuals, 7,290 East Asian ancestry individuals, 3,069 African American individuals, 459 South Asian ancestry individuals	3q23	None	Affymetrix [at least 28613428] (imputed)	30108127
rs16851483	chr3	Body mass index	5e-08	rs16851483	rs16851483-T	0.065	up to 104,666 European ancestry male individuals, up to 132,115 European ancestry female individuals, 370 African American male individuals, 517 African American female individuals, 512 Hispanic male individuals, 764 Hispanic female individuals	3q23	RASA2	Affymetrix, Illumina [2550021]	25673413
rs11150911	chr18	Body mass index	6e-08	rs11150911	rs11150911-?	None	approximately 458,000 European ancestry individuals	18q23		NR [~ 8900000] (imputed)	30595370
rs2357760	chr6	Body mass index	6e-08	rs2357760	rs2357760-G	None	315,347 European ancestry individuals, 8,322 Hispanic/Latino individuals, 7,290 East Asian ancestry individuals, 3,069 African American individuals, 459 South Asian ancestry individuals	6q22.31	None	Affymetrix [at least 28613428] (imputed)	30108127
rs7970953	chr12	Body mass index	7e-08	rs7970953	rs7970953-G	None	315,347 European ancestry individuals, 8,322 Hispanic/Latino individuals, 7,290 East Asian ancestry individuals, 3,069 African American individuals, 459 South Asian ancestry individuals	12p12.1	None	Affymetrix [at least 28613428] (imputed)	30108127
rs11170468	chr12	Body mass index	7e-08	rs11170468	rs11170468-A	0.762	up to 104,666 European ancestry male individuals, up to 132,115 European ancestry female individuals, 370 African American male individuals, 517 African American female individuals, 512 Hispanic male individuals, 764 Hispanic female individuals	12q12	CPNE8	Affymetrix, Illumina [2550021]	25673413
rs12150665	chr17	Body mass index	8e-08	rs12150665	rs12150665-T	0.595	up to 104,666 European ancestry male individuals, up to 132,115 European ancestry female individuals, 370 African American male individuals, 517 African American female individuals, 512 Hispanic male individuals, 764 Hispanic female individuals	17q12	GGNBP2	Affymetrix, Illumina [2550021]	25673413
rs17203016	chr2	Body mass index	8e-08	rs17203016	rs17203016-G	0.197	up to 104,666 European ancestry male individuals, up to 132,115 European ancestry female individuals, 370 African American male individuals, 517 African American female individuals, 512 Hispanic male individuals, 764 Hispanic female individuals	2q33.3	CREB1	Affymetrix, Illumina [2550021]	25673413
rs2033529	chr6	Body mass index	8e-08	rs2033529	rs2033529-G	0.2827	2,518 African American women, 86,278 European ancestry women, 1,773 Filipino ancestry women, 1,030 Indian ancestry women, 1,457 African American men, 55,137 European ancestry men, 7,648 Indian ancestry men, 5,527 European ancestry individuals	6p21.2	LRFN2	Affymetrix, Illumina, Perlegen [~ 2500000] (imputed)	28448500
rs977747	chr1	Body mass index	9e-08	rs977747	rs977747-T	0.391	up to 104,666 European ancestry male individuals, up to 132,115 European ancestry female individuals, 370 African American male individuals, 517 African American female individuals, 512 Hispanic male individuals, 764 Hispanic female individuals	1p33	TAL1	Affymetrix, Illumina [2550021]	25673413
rs12429545	chr13	Body mass index	9e-08	rs12429545	rs12429545-A	0.134	up to 104,666 European ancestry male individuals, up to 132,115 European ancestry female individuals, 370 African American male individuals, 517 African American female individuals, 512 Hispanic male individuals, 764 Hispanic female individuals	13q14.3	OLFM4	Affymetrix, Illumina [2550021]	25673413
rs2283093	chr7	Body mass index	9e-08	rs2283093	rs2283093-?	None	approximately 458,000 European ancestry individuals	7q31.33		NR [~ 8900000] (imputed)	30595370
rs6265	chr11	Body mass index	1e-07	rs6265	rs6265-?	None	17,127 African American individuals, 21,955 Hispanic/Latino individuals, 4,647 Asian ancestry individuals, 3,936 Native Hawaiian ancestry individuals, 645 Native American ancestry individuals, 1,025 individuals	11p14.1	None	Illumina [32062178] (imputed)	31217584
rs11170468	chr12	Body mass index	1e-07	rs11170468	rs11170468-A	0.765	up to 104,666 European ancestry male individuals, up to 132,115 European ancestry female individuals, 370 African American male individuals, 517 African American female individuals, 512 Hispanic male individuals, 764 Hispanic female individuals	12q12	CPNE8	Affymetrix, Illumina [2550021]	25673413
rs7138803	chr12	Body mass index	1e-07	rs7138803	rs7138803-A	0.37	72,598 European ancestry individuals, 1,160 African American individuals	12q13.12	BCDIN3D, FAIM2	Illumina [305846]	19079260
rs12429545	chr13	Body mass index	1e-07	rs12429545	rs12429545-A		35,606 African American individuals, 26,048 Hispanic/Latino individuals, 22,466 Asian or Native Hawaiian ancestry individuals, 17,859 European ancestry individuals, 535 Native American individuals	13q14.3	OLFM4	Illumina [at least 200000]	29381148
rs709400	chr14	Body mass index	1e-07	rs709400	rs709400-A	0.635	up to 104,666 European ancestry male individuals, up to 132,115 European ancestry female individuals, 370 African American male individuals, 517 African American female individuals, 512 Hispanic male individuals, 764 Hispanic female individuals	14q32.33	KLC1	Affymetrix, Illumina [2550021]	25673413
rs709400	chr14	Body mass index	1e-07	rs709400	rs709400-A	0.63	up to 104,666 European ancestry male individuals, up to 132,115 European ancestry female individuals, 370 African American male individuals, 517 African American female individuals, 512 Hispanic male individuals, 764 Hispanic female individuals	14q32.33	KLC1	Affymetrix, Illumina [2550021]	25673413
rs4986044	chr17	Body mass index	1e-07	rs4986044	rs4986044-C	0.531	up to 104,666 European ancestry male individuals, up to 132,115 European ancestry female individuals, 370 African American male individuals, 517 African American female individuals, 512 Hispanic male individuals, 764 Hispanic female individuals	17p11.2	KCNJ12	Affymetrix, Illumina [2550021]	25673413
rs1503526	chr5	Body mass index	1e-07	rs1503526	None	None	315,347 European ancestry individuals, 8,322 Hispanic/Latino individuals, 7,290 East Asian ancestry individuals, 3,069 African American individuals, 459 South Asian ancestry individuals	5q12.2	None	Affymetrix [at least 28613428] (imputed)	30108127
rs7780752	chr7	Body mass index	1e-07	rs7780752	rs7780752-T	0.6457	1,249 whole genome sequenced European ancestry individuals, 3,538 whole genome sequenced individuals, 46,635 European ancestry individuals, 472 Carlantino (founder/genetic isolate) individuals, 1,170 Friuli Venezia Giulia (founder/genetic isolate) individuals, 1,019 Mylopotamos (founder/genetic isolate) individuals, 932 Pomak (founder/genetic isolate) individuals, 1,778 Val Borbera (founder/genet…	7q21.3	GNGT1	Affymetrix, Illumina, Perlegen [15844966] (imputed)	28552196
rs2481665	chr1	Body mass index	2e-07	rs2481665	rs2481665-T	0.564	up to 104,666 European ancestry male individuals, up to 132,115 European ancestry female individuals, 370 African American male individuals, 517 African American female individuals, 512 Hispanic male individuals, 764 Hispanic female individuals	1p31.3	INADL	Affymetrix, Illumina [2550021]	25673413
rs11611246	chr12	Body mass index	2e-07	rs11611246	rs11611246-T	0.202	up to 104,666 European ancestry male individuals, up to 132,115 European ancestry female individuals, 370 African American male individuals, 517 African American female individuals, 512 Hispanic male individuals, 764 Hispanic female individuals	12p13.33	WNK1	Affymetrix, Illumina [2550021]	25673413
rs11611246	chr12	Body mass index	2e-07	rs11611246	rs11611246-T	0.201	up to 104,666 European ancestry male individuals, up to 132,115 European ancestry female individuals, 370 African American male individuals, 517 African American female individuals, 512 Hispanic male individuals, 764 Hispanic female individuals	12p13.33	WNK1	Affymetrix, Illumina [2550021]	25673413
rs11105839	chr12	Body mass index	2e-07	rs11105839	rs11105839-T	None	315,347 European ancestry individuals, 8,322 Hispanic/Latino individuals, 7,290 East Asian ancestry individuals, 3,069 African American individuals, 459 South Asian ancestry individuals	12q21.33	None	Affymetrix [at least 28613428] (imputed)	30108127
rs4986044	chr17	Body mass index	2e-07	rs4986044	rs4986044-C	0.523	up to 104,666 European ancestry male individuals, up to 132,115 European ancestry female individuals, 370 African American male individuals, 517 African American female individuals, 512 Hispanic male individuals, 764 Hispanic female individuals	17p11.2	KCNJ12	Affymetrix, Illumina [2550021]	25673413
rs12150665	chr17	Body mass index	2e-07	rs12150665	rs12150665-T	0.589	up to 104,666 European ancestry male individuals, up to 132,115 European ancestry female individuals, 370 African American male individuals, 517 African American female individuals, 512 Hispanic male individuals, 764 Hispanic female individuals	17q12	GGNBP2	Affymetrix, Illumina [2550021]	25673413
rs17513613	chr19	Body mass index	2e-07	rs17513613	rs17513613-T	None	315,347 European ancestry individuals, 8,322 Hispanic/Latino individuals, 7,290 East Asian ancestry individuals, 3,069 African American individuals, 459 South Asian ancestry individuals	19q12	None	Affymetrix [at least 28613428] (imputed)	30108127
rs427943	chr21	Body mass index	2e-07	rs427943	rs427943-C	0.58	up to 104,666 European ancestry male individuals, up to 132,115 European ancestry female individuals, 370 African American male individuals, 517 African American female individuals, 512 Hispanic male individuals, 764 Hispanic female individuals	21q22.3	ADARB1	Affymetrix, Illumina [2550021]	25673413
rs427943	chr21	Body mass index	2e-07	rs427943	rs427943-C	0.578	up to 104,666 European ancestry male individuals, up to 132,115 European ancestry female individuals, 370 African American male individuals, 517 African American female individuals, 512 Hispanic male individuals, 764 Hispanic female individuals	21q22.3	ADARB1	Affymetrix, Illumina [2550021]	25673413
rs754635	chr3	Body mass index	2e-07	rs754635	rs754635-?	None	17,127 African American individuals, 21,955 Hispanic/Latino individuals, 4,647 Asian ancestry individuals, 3,936 Native Hawaiian ancestry individuals, 645 Native American ancestry individuals, 1,025 individuals	3p22.1	None	Illumina [32062178] (imputed)	31217584
rs40067	chr5	Body mass index	2e-07	rs40067	rs40067-G	None	315,347 European ancestry individuals, 8,322 Hispanic/Latino individuals, 7,290 East Asian ancestry individuals, 3,069 African American individuals, 459 South Asian ancestry individuals	5q21.3	None	Affymetrix [at least 28613428] (imputed)	30108127
rs7715256	chr5	Body mass index	2e-07	rs7715256	rs7715256-G	0.421	up to 104,666 European ancestry male individuals, up to 132,115 European ancestry female individuals, 370 African American male individuals, 517 African American female individuals, 512 Hispanic male individuals, 764 Hispanic female individuals	5q33.2	GALNT10	Affymetrix, Illumina [2550021]	25673413
rs657452	chr1	Body mass index	3e-07	rs657452	rs657452-A	0.394	up to 104,666 European ancestry male individuals, up to 132,115 European ancestry female individuals, 370 African American male individuals, 517 African American female individuals, 512 Hispanic male individuals, 764 Hispanic female individuals	1p33	AGBL4	Affymetrix, Illumina [2550021]	25673413
rs7124681	chr11	Body mass index	3e-07	rs7124681	rs7124681-A	0.4018	2,518 African American women, 86,278 European ancestry women, 1,773 Filipino ancestry women, 1,030 Indian ancestry women, 1,457 African American men, 55,137 European ancestry men, 7,648 Indian ancestry men, 5,527 European ancestry individuals	11p11.2	CUGBP1	Affymetrix, Illumina, Perlegen [~ 2500000] (imputed)	28448500
rs11672660	chr19	Body mass index	3e-07	rs11672660	rs11672660-C	0.7915	2,518 African American women, 86,278 European ancestry women, 1,773 Filipino ancestry women, 1,030 Indian ancestry women, 1,457 African American men, 55,137 European ancestry men, 7,648 Indian ancestry men, 5,527 European ancestry individuals	19q13.32	GIPR	Affymetrix, Illumina, Perlegen [~ 2500000] (imputed)	28448500
rs2365389	chr3	Body mass index	3e-07	rs2365389	rs2365389-C	0.581	up to 104,666 European ancestry male individuals, up to 132,115 European ancestry female individuals, 370 African American male individuals, 517 African American female individuals, 512 Hispanic male individuals, 764 Hispanic female individuals	3p14.2	FHIT	Affymetrix, Illumina [2550021]	25673413
rs13107325	chr4	Body mass index	3e-07	rs13107325	rs13107325-T	0.071	up to 104,666 European ancestry male individuals, up to 132,115 European ancestry female individuals, 370 African American male individuals, 517 African American female individuals, 512 Hispanic male individuals, 764 Hispanic female individuals	4q24	SLC39A8	Affymetrix, Illumina [2550021]	25673413
rs2228213	chr6	Body mass index	3e-07	rs2228213	rs2228213-G	None	315,347 European ancestry individuals, 8,322 Hispanic/Latino individuals, 7,290 East Asian ancestry individuals, 3,069 African American individuals, 459 South Asian ancestry individuals	6p24.1	None	Affymetrix [at least 28613428] (imputed)	30108127
rs2228213	chr6	Body mass index	3e-07	rs2228213	rs2228213-G	0.652	up to 104,666 European ancestry male individuals, up to 132,115 European ancestry female individuals, 370 African American male individuals, 517 African American female individuals, 512 Hispanic male individuals, 764 Hispanic female individuals	6p24.1	HIVEP1	Affymetrix, Illumina [2550021]	25673413
rs10269783	chr7	Body mass index	3e-07	rs10269783	rs10269783-G	None	315,347 European ancestry individuals, 8,322 Hispanic/Latino individuals, 7,290 East Asian ancestry individuals, 3,069 African American individuals, 459 South Asian ancestry individuals	7p12.2	None	Affymetrix [at least 28613428] (imputed)	30108127
rs7844647	chr8	Body mass index	3e-07	rs7844647	rs7844647-T	0.719	up to 104,666 European ancestry male individuals, up to 132,115 European ancestry female individuals, 370 African American male individuals, 517 African American female individuals, 512 Hispanic male individuals, 764 Hispanic female individuals	8p12	UNC5D	Affymetrix, Illumina [2550021]	25673413
rs11165643	chr1	Body mass index	4e-07	rs11165643	rs11165643-T	0.583	up to 104,666 European ancestry male individuals, up to 132,115 European ancestry female individuals, 370 African American male individuals, 517 African American female individuals, 512 Hispanic male individuals, 764 Hispanic female individuals	1p21.3	PTBP2	Affymetrix, Illumina [2550021]	25673413
rs8123881	chr20	Body mass index	4e-07	rs8123881	rs8123881-G	0.163	up to 104,666 European ancestry male individuals, up to 132,115 European ancestry female individuals, 370 African American male individuals, 517 African American female individuals, 512 Hispanic male individuals, 764 Hispanic female individuals	20p12.1	MACROD2	Affymetrix, Illumina [2550021]	25673413
rs8123881	chr20	Body mass index	4e-07	rs8123881	rs8123881-G	0.149	up to 104,666 European ancestry male individuals, up to 132,115 European ancestry female individuals, 370 African American male individuals, 517 African American female individuals, 512 Hispanic male individuals, 764 Hispanic female individuals	20p12.1	MACROD2	Affymetrix, Illumina [2550021]	25673413
rs427943	chr21	Body mass index	4e-07	rs427943	rs427943-C	0.58	up to 104,666 European ancestry male individuals, up to 132,115 European ancestry female individuals, 370 African American male individuals, 517 African American female individuals, 512 Hispanic male individuals, 764 Hispanic female individuals	21q22.3	ADARB1	Affymetrix, Illumina [2550021]	25673413
rs13107325	chr4	Body mass index	4e-07	rs13107325	rs13107325-T	None	29,925 British ancestry cases, 89,763 British ancestry controls	4q24	SLC39A8	NR [9288881] (imputed)	26961502
rs889398	chr16	Body mass index	5e-07	rs889398	rs889398-C	0.573	up to 104,666 European ancestry male individuals, up to 132,115 European ancestry female individuals, 370 African American male individuals, 517 African American female individuals, 512 Hispanic male individuals, 764 Hispanic female individuals	16q22.1	MIR1538	Affymetrix, Illumina [2550021]	25673413
rs17724992	chr19	Body mass index	5e-07	rs17724992	rs17724992-A	None	315,347 European ancestry individuals, 8,322 Hispanic/Latino individuals, 7,290 East Asian ancestry individuals, 3,069 African American individuals, 459 South Asian ancestry individuals	19p13.11	None	Affymetrix [at least 28613428] (imputed)	30108127
rs2481665	chr1	Body mass index	6e-07	rs2481665	rs2481665-T	0.57	up to 104,666 European ancestry male individuals, up to 132,115 European ancestry female individuals, 370 African American male individuals, 517 African American female individuals, 512 Hispanic male individuals, 764 Hispanic female individuals	1p31.3	INADL	Affymetrix, Illumina [2550021]	25673413
rs13174863	chr5	Body mass index	6e-07	rs13174863	rs13174863-A	0.834127	up to 309,889 European ancestry individuals	5q31.2	SNHG4, MATR3, SNORA74A, PAIP2, SLC23A1, PROB1, SPATA24, MZB1, DNAJC18, ECSCR, TMEM173, UBE2D2, PSD2, NRG2, PURA, IGIP, CYSTM1	Affymetrix, Illumina, Perlegen [up to 2800000] (imputed)	26426971
rs7124681	chr11	Body mass index	7e-07	rs7124681	rs7124681-A	0.4117	2,518 African American women, 86,278 European ancestry women, 1,773 Filipino ancestry women, 1,030 Indian ancestry women, 1,457 African American men, 55,137 European ancestry men, 7,648 Indian ancestry men, 5,527 European ancestry individuals	11p11.2	CUGBP1	Affymetrix, Illumina, Perlegen [~ 2500000] (imputed)	28448500
rs3736485	chr15	Body mass index	7e-07	rs3736485	rs3736485-A	None	315,347 European ancestry individuals, 8,322 Hispanic/Latino individuals, 7,290 East Asian ancestry individuals, 3,069 African American individuals, 459 South Asian ancestry individuals	15q21.2	None	Affymetrix [at least 28613428] (imputed)	30108127
rs10182181	chr2	Body mass index	7e-07	rs10182181	rs10182181-?	None	17,127 African American individuals, 21,955 Hispanic/Latino individuals, 4,647 Asian ancestry individuals, 3,936 Native Hawaiian ancestry individuals, 645 Native American ancestry individuals, 1,025 individuals	2p23.3	None	Illumina [32062178] (imputed)	31217584
rs427943	chr21	Body mass index	7e-07	rs427943	rs427943-A	None	315,347 European ancestry individuals, 8,322 Hispanic/Latino individuals, 7,290 East Asian ancestry individuals, 3,069 African American individuals, 459 South Asian ancestry individuals	21q22.3	None	Affymetrix [at least 28613428] (imputed)	30108127
rs7124681	chr11	Body mass index	8e-07	rs7124681	rs7124681-A	0.4117	2,518 African American women, 86,278 European ancestry women, 1,773 Filipino ancestry women, 1,030 Indian ancestry women, 1,457 African American men, 55,137 European ancestry men, 7,648 Indian ancestry men, 5,527 European ancestry individuals	11p11.2	CUGBP1	Affymetrix, Illumina, Perlegen [~ 2500000] (imputed)	28448500
rs6804842	chr3	Body mass index	8e-07	rs6804842	rs6804842-G	0.572	up to 104,666 European ancestry male individuals, up to 132,115 European ancestry female individuals, 370 African American male individuals, 517 African American female individuals, 512 Hispanic male individuals, 764 Hispanic female individuals	3p24.2	RARB	Affymetrix, Illumina [2550021]	25673413
rs10920678	chr1	Body mass index	9e-07	rs10920678	rs10920678-A	0.439	up to 104,666 European ancestry male individuals, up to 132,115 European ancestry female individuals, 370 African American male individuals, 517 African American female individuals, 512 Hispanic male individuals, 764 Hispanic female individuals	1q31.1	FAM5C	Affymetrix, Illumina [2550021]	25673413
rs4740619	chr9	Body mass index	9e-07	rs4740619	rs4740619-T	0.54	up to 104,666 European ancestry male individuals, up to 132,115 European ancestry female individuals, 370 African American male individuals, 517 African American female individuals, 512 Hispanic male individuals, 764 Hispanic female individuals	9p22.3	C9orf93	Affymetrix, Illumina [2550021]	25673413
rs1928295	chr9	Body mass index	9e-07	rs1928295	rs1928295-T	0.5499	2,518 African American women, 86,278 European ancestry women, 1,773 Filipino ancestry women, 1,030 Indian ancestry women, 1,457 African American men, 55,137 European ancestry men, 7,648 Indian ancestry men, 5,527 European ancestry individuals	9q33.1	ASTN2, TLR4	Affymetrix, Illumina, Perlegen [~ 2500000] (imputed)	28448500
rs7535528	chr1	Body mass index	1e-06	rs7535528	rs7535528-G	None	315,347 European ancestry individuals, 8,322 Hispanic/Latino individuals, 7,290 East Asian ancestry individuals, 3,069 African American individuals, 459 South Asian ancestry individuals	1p36.32	None	Affymetrix [at least 28613428] (imputed)	30108127
rs10920678	chr1	Body mass index	1e-06	rs10920678	rs10920678-A	0.441	up to 104,666 European ancestry male individuals, up to 132,115 European ancestry female individuals, 370 African American male individuals, 517 African American female individuals, 512 Hispanic male individuals, 764 Hispanic female individuals	1q31.1	FAM5C	Affymetrix, Illumina [2550021]	25673413
rs7903146	chr10	Body mass index	1e-06	rs7903146	rs7903146-?	None	17,127 African American individuals, 21,955 Hispanic/Latino individuals, 4,647 Asian ancestry individuals, 3,936 Native Hawaiian ancestry individuals, 645 Native American ancestry individuals, 1,025 individuals	10q25.2	None	Illumina [32062178] (imputed)	31217584
rs7138803	chr12	Body mass index	1e-06	rs7138803	rs7138803-A	0.3764	2,518 African American women, 86,278 European ancestry women, 1,773 Filipino ancestry women, 1,030 Indian ancestry women, 1,457 African American men, 55,137 European ancestry men, 7,648 Indian ancestry men, 5,527 European ancestry individuals	12q13.12	BCDIN3D, FAIM2	Affymetrix, Illumina, Perlegen [~ 2500000] (imputed)	28448500
rs17724992	chr19	Body mass index	1e-06	rs17724992	rs17724992-A	None	29,925 British ancestry cases, 89,763 British ancestry controls	19p13.11	PGPEP1	NR [9288881] (imputed)	26961502
rs17724992	chr19	Body mass index	1e-06	rs17724992	rs17724992-A	0.748	up to 104,666 European ancestry male individuals, up to 132,115 European ancestry female individuals, 370 African American male individuals, 517 African American female individuals, 512 Hispanic male individuals, 764 Hispanic female individuals	19p13.11	PGPEP1	Affymetrix, Illumina [2550021]	25673413
rs2365389	chr3	Body mass index	1e-06	rs2365389	rs2365389-C	0.5738	2,518 African American women, 86,278 European ancestry women, 1,773 Filipino ancestry women, 1,030 Indian ancestry women, 1,457 African American men, 55,137 European ancestry men, 7,648 Indian ancestry men, 5,527 European ancestry individuals	3p14.2	FHIT	Affymetrix, Illumina, Perlegen [~ 2500000] (imputed)	28448500
rs2228213	chr6	Body mass index	1e-06	rs2228213	rs2228213-G	0.647	up to 104,666 European ancestry male individuals, up to 132,115 European ancestry female individuals, 370 African American male individuals, 517 African American female individuals, 512 Hispanic male individuals, 764 Hispanic female individuals	6p24.1	HIVEP1	Affymetrix, Illumina [2550021]	25673413
rs947612	chr6	Body mass index	1e-06	rs947612	rs947612-A	0.24	up to 72,390 Japanese ancestry women, up to 85,894 Japanese ancestry men	6q13	None	Illumina [6108953] (imputed)	28892062
rs3800229	chr6	Body mass index	1e-06	rs3800229	rs3800229-T	0.6703	2,518 African American women, 86,278 European ancestry women, 1,773 Filipino ancestry women, 1,030 Indian ancestry women, 1,457 African American men, 55,137 European ancestry men, 7,648 Indian ancestry men, 5,527 European ancestry individuals	6q21	FOXO3	Affymetrix, Illumina, Perlegen [~ 2500000] (imputed)	28448500
rs13191362	chr6	Body mass index	1e-06	rs13191362	rs13191362-A	0.878	up to 104,666 European ancestry male individuals, up to 132,115 European ancestry female individuals, 370 African American male individuals, 517 African American female individuals, 512 Hispanic male individuals, 764 Hispanic female individuals	6q26	PARK2	Affymetrix, Illumina [2550021]	25673413
rs7899106	chr10	Body mass index	2e-06	rs7899106	rs7899106-G	0.053	up to 104,666 European ancestry male individuals, up to 132,115 European ancestry female individuals, 370 African American male individuals, 517 African American female individuals, 512 Hispanic male individuals, 764 Hispanic female individuals	10q23.1	GRID1	Affymetrix, Illumina [2550021]	25673413
rs7124681	chr11	Body mass index	2e-06	rs7124681	rs7124681-A	0.4018	2,518 African American women, 86,278 European ancestry women, 1,773 Filipino ancestry women, 1,030 Indian ancestry women, 1,457 African American men, 55,137 European ancestry men, 7,648 Indian ancestry men, 5,527 European ancestry individuals	11p11.2	CUGBP1	Affymetrix, Illumina, Perlegen [~ 2500000] (imputed)	28448500
rs889398	chr16	Body mass index	2e-06	rs889398	rs889398-C	0.579	up to 104,666 European ancestry male individuals, up to 132,115 European ancestry female individuals, 370 African American male individuals, 517 African American female individuals, 512 Hispanic male individuals, 764 Hispanic female individuals	16q22.1	MIR1538	Affymetrix, Illumina [2550021]	25673413
rs4820408	chr22	Body mass index	2e-06	rs4820408	rs4820408-T	0.386	up to 104,666 European ancestry male individuals, up to 132,115 European ancestry female individuals, 370 African American male individuals, 517 African American female individuals, 512 Hispanic male individuals, 764 Hispanic female individuals	22q13.1	TNRC6B	Affymetrix, Illumina [2550021]	25673413
rs7640424	chr3	Body mass index	2e-06	rs7640424	rs7640424-C	0.689	up to 104,666 European ancestry male individuals, up to 132,115 European ancestry female individuals, 370 African American male individuals, 517 African American female individuals, 512 Hispanic male individuals, 764 Hispanic female individuals	3q13.12	CD47	Affymetrix, Illumina [2550021]	25673413
rs10269783	chr7	Body mass index	2e-06	rs10269783	rs10269783-A	0.431	up to 104,666 European ancestry male individuals, up to 132,115 European ancestry female individuals, 370 African American male individuals, 517 African American female individuals, 512 Hispanic male individuals, 764 Hispanic female individuals	7p12.2	VWC2	Affymetrix, Illumina [2550021]	25673413
rs17405819	chr8	Body mass index	2e-06	rs17405819	rs17405819-T	0.7	up to 104,666 European ancestry male individuals, up to 132,115 European ancestry female individuals, 370 African American male individuals, 517 African American female individuals, 512 Hispanic male individuals, 764 Hispanic female individuals	8q21.13	HNF4G	Affymetrix, Illumina [2550021]	25673413
rs7024334	chr9	Body mass index	2e-06	rs7024334	rs7024334-T	None	315,347 European ancestry individuals, 8,322 Hispanic/Latino individuals, 7,290 East Asian ancestry individuals, 3,069 African American individuals, 459 South Asian ancestry individuals	9q31.2	None	Affymetrix [at least 28613428] (imputed)	30108127
rs1928295	chr9	Body mass index	2e-06	rs1928295	rs1928295-T	0.547	2,518 African American women, 86,278 European ancestry women, 1,773 Filipino ancestry women, 1,030 Indian ancestry women, 1,457 African American men, 55,137 European ancestry men, 7,648 Indian ancestry men, 5,527 European ancestry individuals	9q33.1	ASTN2, TLR4	Affymetrix, Illumina, Perlegen [~ 2500000] (imputed)	28448500
rs1620977	chr1	Body mass index	3e-06	rs1620977	None	0.2729	5,994 non-diabetic individuals	1p31.1	NEGR1	Illumina [500508]	31888951
rs12429545	chr13	Body mass index	3e-06	rs12429545	rs12429545-A	0.1319	2,518 African American women, 86,278 European ancestry women, 1,773 Filipino ancestry women, 1,030 Indian ancestry women, 1,457 African American men, 55,137 European ancestry men, 7,648 Indian ancestry men, 5,527 European ancestry individuals	13q14.3	RP11-365K22.1, OLFM4	Affymetrix, Illumina, Perlegen [~ 2500000] (imputed)	28448500
rs709400	chr14	Body mass index	3e-06	rs709400	rs709400-A	0.629	up to 104,666 European ancestry male individuals, up to 132,115 European ancestry female individuals, 370 African American male individuals, 517 African American female individuals, 512 Hispanic male individuals, 764 Hispanic female individuals	14q32.33	KLC1	Affymetrix, Illumina [2550021]	25673413
rs3736485	chr15	Body mass index	3e-06	rs3736485	rs3736485-A	0.454	up to 104,666 European ancestry male individuals, up to 132,115 European ancestry female individuals, 370 African American male individuals, 517 African American female individuals, 512 Hispanic male individuals, 764 Hispanic female individuals	15q21.2	DMXL2	Affymetrix, Illumina [2550021]	25673413
rs17513613	chr19	Body mass index	3e-06	rs17513613	rs17513613-C	0.326	up to 104,666 European ancestry male individuals, up to 132,115 European ancestry female individuals, 370 African American male individuals, 517 African American female individuals, 512 Hispanic male individuals, 764 Hispanic female individuals	19q12	CCNE1	Affymetrix, Illumina [2550021]	25673413
rs6050446	chr20	Body mass index	3e-06	rs6050446	rs6050446-A	None	315,347 European ancestry individuals, 8,322 Hispanic/Latino individuals, 7,290 East Asian ancestry individuals, 3,069 African American individuals, 459 South Asian ancestry individuals	20p11.21	None	Affymetrix [at least 28613428] (imputed)	30108127
rs2365389	chr3	Body mass index	3e-06	rs2365389	rs2365389-C	0.582	up to 104,666 European ancestry male individuals, up to 132,115 European ancestry female individuals, 370 African American male individuals, 517 African American female individuals, 512 Hispanic male individuals, 764 Hispanic female individuals	3p14.2	FHIT	Affymetrix, Illumina [2550021]	25673413
rs7640424	chr3	Body mass index	3e-06	rs7640424	rs7640424-C	None	315,347 European ancestry individuals, 8,322 Hispanic/Latino individuals, 7,290 East Asian ancestry individuals, 3,069 African American individuals, 459 South Asian ancestry individuals	3q13.12	None	Affymetrix [at least 28613428] (imputed)	30108127
rs2033529	chr6	Body mass index	3e-06	rs2033529	rs2033529-G	0.291	up to 104,666 European ancestry male individuals, up to 132,115 European ancestry female individuals, 370 African American male individuals, 517 African American female individuals, 512 Hispanic male individuals, 764 Hispanic female individuals	6p21.2	TDRG1	Affymetrix, Illumina [2550021]	25673413
rs1830074	chr7	Body mass index	3e-06	rs1830074	rs1830074-C	0.299	up to 104,666 European ancestry male individuals, up to 132,115 European ancestry female individuals, 370 African American male individuals, 517 African American female individuals, 512 Hispanic male individuals, 764 Hispanic female individuals	7p22.1	ZNF12	Affymetrix, Illumina [2550021]	25673413
rs12680842	chr8	Body mass index	3e-06	rs12680842	rs12680842-A	0.666	up to 104,666 European ancestry male individuals, up to 132,115 European ancestry female individuals, 370 African American male individuals, 517 African American female individuals, 512 Hispanic male individuals, 764 Hispanic female individuals	8q22.1	KIAA1429	Affymetrix, Illumina [2550021]	25673413
rs12429545	chr13	Body mass index	4e-06	rs12429545	rs12429545-A	0.1325	2,518 African American women, 86,278 European ancestry women, 1,773 Filipino ancestry women, 1,030 Indian ancestry women, 1,457 African American men, 55,137 European ancestry men, 7,648 Indian ancestry men, 5,527 European ancestry individuals	13q14.3	RP11-365K22.1, OLFM4	Affymetrix, Illumina, Perlegen [~ 2500000] (imputed)	28448500
rs4820408	chr22	Body mass index	4e-06	rs4820408	rs4820408-T	0.389	up to 104,666 European ancestry male individuals, up to 132,115 European ancestry female individuals, 370 African American male individuals, 517 African American female individuals, 512 Hispanic male individuals, 764 Hispanic female individuals	22q13.1	TNRC6B	Affymetrix, Illumina [2550021]	25673413
rs2365389	chr3	Body mass index	4e-06	rs2365389	rs2365389-C	0.5858	2,518 African American women, 86,278 European ancestry women, 1,773 Filipino ancestry women, 1,030 Indian ancestry women, 1,457 African American men, 55,137 European ancestry men, 7,648 Indian ancestry men, 5,527 European ancestry individuals	3p14.2	FHIT	Affymetrix, Illumina, Perlegen [~ 2500000] (imputed)	28448500
rs2228213	chr6	Body mass index	4e-06	rs2228213	rs2228213-G	0.649	up to 104,666 European ancestry male individuals, up to 132,115 European ancestry female individuals, 370 African American male individuals, 517 African American female individuals, 512 Hispanic male individuals, 764 Hispanic female individuals	6p24.1	HIVEP1	Affymetrix, Illumina [2550021]	25673413
rs1830074	chr7	Body mass index	4e-06	rs1830074	rs1830074-C	0.296	up to 104,666 European ancestry male individuals, up to 132,115 European ancestry female individuals, 370 African American male individuals, 517 African American female individuals, 512 Hispanic male individuals, 764 Hispanic female individuals	7p22.1	ZNF12	Affymetrix, Illumina [2550021]	25673413
rs10269783	chr7	Body mass index	4e-06	rs10269783	rs10269783-A	0.435	up to 104,666 European ancestry male individuals, up to 132,115 European ancestry female individuals, 370 African American male individuals, 517 African American female individuals, 512 Hispanic male individuals, 764 Hispanic female individuals	7p12.2	VWC2	Affymetrix, Illumina [2550021]	25673413
rs17405819	chr8	Body mass index	4e-06	rs17405819	rs17405819-T	0.6998	2,518 African American women, 86,278 European ancestry women, 1,773 Filipino ancestry women, 1,030 Indian ancestry women, 1,457 African American men, 55,137 European ancestry men, 7,648 Indian ancestry men, 5,527 European ancestry individuals	8q21.13	HNF4G	Affymetrix, Illumina, Perlegen [~ 2500000] (imputed)	28448500
rs17513613	chr19	Body mass index	5e-06	rs17513613	rs17513613-C	0.331	up to 104,666 European ancestry male individuals, up to 132,115 European ancestry female individuals, 370 African American male individuals, 517 African American female individuals, 512 Hispanic male individuals, 764 Hispanic female individuals	19q12	CCNE1	Affymetrix, Illumina [2550021]	25673413
rs1260326	chr2	Body mass index	5e-06	rs1260326	None	None	315,347 European ancestry individuals, 8,322 Hispanic/Latino individuals, 7,290 East Asian ancestry individuals, 3,069 African American individuals, 459 South Asian ancestry individuals	2p23.3	None	Affymetrix [at least 28613428] (imputed)	30108127
rs7640424	chr3	Body mass index	5e-06	rs7640424	rs7640424-C	0.685	up to 104,666 European ancestry male individuals, up to 132,115 European ancestry female individuals, 370 African American male individuals, 517 African American female individuals, 512 Hispanic male individuals, 764 Hispanic female individuals	3q13.12	CD47	Affymetrix, Illumina [2550021]	25673413
rs40067	chr5	Body mass index	5e-06	rs40067	rs40067-G	0.8333	2,518 African American women, 86,278 European ancestry women, 1,773 Filipino ancestry women, 1,030 Indian ancestry women, 1,457 African American men, 55,137 European ancestry men, 7,648 Indian ancestry men, 5,527 European ancestry individuals	5q21.3	FBXL17	Affymetrix, Illumina, Perlegen [~ 2500000] (imputed)	28448500
rs13174863	chr5	Body mass index	5e-06	rs13174863	rs13174863-G	0.169	up to 104,666 European ancestry male individuals, up to 132,115 European ancestry female individuals, 370 African American male individuals, 517 African American female individuals, 512 Hispanic male individuals, 764 Hispanic female individuals	5q31.2	CXXC5	Affymetrix, Illumina [2550021]	25673413
rs200810	chr6	Body mass index	5e-06	rs200810	rs200810-T	0.624	up to 104,666 European ancestry male individuals, up to 132,115 European ancestry female individuals, 370 African American male individuals, 517 African American female individuals, 512 Hispanic male individuals, 764 Hispanic female individuals	6q16.1	MMS22L	Affymetrix, Illumina [2550021]	25673413
rs7844647	chr8	Body mass index	5e-06	rs7844647	rs7844647-T	0.739	up to 104,666 European ancestry male individuals, up to 132,115 European ancestry female individuals, 370 African American male individuals, 517 African American female individuals, 512 Hispanic male individuals, 764 Hispanic female individuals	8p12	UNC5D	Affymetrix, Illumina [2550021]	25673413
rs17405819	chr8	Body mass index	5e-06	rs17405819	rs17405819-T	0.7029	2,518 African American women, 86,278 European ancestry women, 1,773 Filipino ancestry women, 1,030 Indian ancestry women, 1,457 African American men, 55,137 European ancestry men, 7,648 Indian ancestry men, 5,527 European ancestry individuals	8q21.13	HNF4G	Affymetrix, Illumina, Perlegen [~ 2500000] (imputed)	28448500
rs11611246	chr12	Body mass index	6e-06	rs11611246	rs11611246-T	0.203	up to 104,666 European ancestry male individuals, up to 132,115 European ancestry female individuals, 370 African American male individuals, 517 African American female individuals, 512 Hispanic male individuals, 764 Hispanic female individuals	12p13.33	WNK1	Affymetrix, Illumina [2550021]	25673413
rs7970953	chr12	Body mass index	6e-06	rs7970953	rs7970953-A	0.299	up to 104,666 European ancestry male individuals, up to 132,115 European ancestry female individuals, 370 African American male individuals, 517 African American female individuals, 512 Hispanic male individuals, 764 Hispanic female individuals	12p12.1	SOX5	Affymetrix, Illumina [2550021]	25673413
rs17203016	chr2	Body mass index	6e-06	rs17203016	rs17203016-G	0.197	up to 104,666 European ancestry male individuals, up to 132,115 European ancestry female individuals, 370 African American male individuals, 517 African American female individuals, 512 Hispanic male individuals, 764 Hispanic female individuals	2q33.3	CREB1	Affymetrix, Illumina [2550021]	25673413
rs2124499	chr3	Body mass index	6e-06	rs2124499	rs2124499-G	0.625	up to 104,666 European ancestry male individuals, up to 132,115 European ancestry female individuals, 370 African American male individuals, 517 African American female individuals, 512 Hispanic male individuals, 764 Hispanic female individuals	3q21.1	ADCY5	Affymetrix, Illumina [2550021]	25673413
rs40067	chr5	Body mass index	6e-06	rs40067	rs40067-G	0.8333	2,518 African American women, 86,278 European ancestry women, 1,773 Filipino ancestry women, 1,030 Indian ancestry women, 1,457 African American men, 55,137 European ancestry men, 7,648 Indian ancestry men, 5,527 European ancestry individuals	5q21.3	FBXL17	Affymetrix, Illumina, Perlegen [~ 2500000] (imputed)	28448500
rs7715256	chr5	Body mass index	6e-06	rs7715256	rs7715256-G	0.42	up to 104,666 European ancestry male individuals, up to 132,115 European ancestry female individuals, 370 African American male individuals, 517 African American female individuals, 512 Hispanic male individuals, 764 Hispanic female individuals	5q33.2	GALNT10	Affymetrix, Illumina [2550021]	25673413
rs2481665	chr1	Body mass index	7e-06	rs2481665	rs2481665-T	0.566	up to 104,666 European ancestry male individuals, up to 132,115 European ancestry female individuals, 370 African American male individuals, 517 African American female individuals, 512 Hispanic male individuals, 764 Hispanic female individuals	1p31.3	INADL	Affymetrix, Illumina [2550021]	25673413
rs10742752	chr11	Body mass index	7e-06	rs10742752	rs10742752-C	0.616	up to 104,666 European ancestry male individuals, up to 132,115 European ancestry female individuals, 370 African American male individuals, 517 African American female individuals, 512 Hispanic male individuals, 764 Hispanic female individuals	11p11.2	SYT13	Affymetrix, Illumina [2550021]	25673413
rs10742752	chr11	Body mass index	7e-06	rs10742752	rs10742752-C	0.612	up to 104,666 European ancestry male individuals, up to 132,115 European ancestry female individuals, 370 African American male individuals, 517 African American female individuals, 512 Hispanic male individuals, 764 Hispanic female individuals	11p11.2	SYT13	Affymetrix, Illumina [2550021]	25673413
rs12429545	chr13	Body mass index	7e-06	rs12429545	rs12429545-A	None	29,925 British ancestry cases, 89,763 British ancestry controls	13q14.3	OLFM4	NR [9288881] (imputed)	26961502
rs11150911	chr18	Body mass index	7e-06	rs11150911	rs11150911-A	0.296	up to 104,666 European ancestry male individuals, up to 132,115 European ancestry female individuals, 370 African American male individuals, 517 African American female individuals, 512 Hispanic male individuals, 764 Hispanic female individuals	18q23	LOC339298	Affymetrix, Illumina [2550021]	25673413
rs4820408	chr22	Body mass index	7e-06	rs4820408	rs4820408-T	0.391	up to 104,666 European ancestry male individuals, up to 132,115 European ancestry female individuals, 370 African American male individuals, 517 African American female individuals, 512 Hispanic male individuals, 764 Hispanic female individuals	22q13.1	TNRC6B	Affymetrix, Illumina [2550021]	25673413
rs2868975	chr3	Body mass index	7e-06	rs2868975	rs2868975-G	None	315,347 European ancestry individuals, 8,322 Hispanic/Latino individuals, 7,290 East Asian ancestry individuals, 3,069 African American individuals, 459 South Asian ancestry individuals	3q13.31	None	Affymetrix [at least 28613428] (imputed)	30108127
rs2307111	chr5	Body mass index	7e-06	rs2307111	rs2307111-?	None	17,127 African American individuals, 21,955 Hispanic/Latino individuals, 4,647 Asian ancestry individuals, 3,936 Native Hawaiian ancestry individuals, 645 Native American ancestry individuals, 1,025 individuals	5q13.3	None	Illumina [32062178] (imputed)	31217584
rs200810	chr6	Body mass index	7e-06	rs200810	rs200810-T	0.626	up to 104,666 European ancestry male individuals, up to 132,115 European ancestry female individuals, 370 African American male individuals, 517 African American female individuals, 512 Hispanic male individuals, 764 Hispanic female individuals	6q16.1	MMS22L	Affymetrix, Illumina [2550021]	25673413
rs10132280	chr14	Body mass index	8e-06	rs10132280	rs10132280-C	None	29,925 British ancestry cases, 89,763 British ancestry controls	14q12	STXBP6	NR [9288881] (imputed)	26961502
rs2124499	chr3	Body mass index	8e-06	rs2124499	rs2124499-G	0.621	up to 104,666 European ancestry male individuals, up to 132,115 European ancestry female individuals, 370 African American male individuals, 517 African American female individuals, 512 Hispanic male individuals, 764 Hispanic female individuals	3q21.1	ADCY5	Affymetrix, Illumina [2550021]	25673413
rs13107325	chr4	Body mass index	8e-06	rs13107325	rs13107325-A		35,606 African American individuals, 26,048 Hispanic/Latino individuals, 22,466 Asian or Native Hawaiian ancestry individuals, 17,859 European ancestry individuals, 535 Native American individuals	4q24	SLC39A8	Illumina [at least 200000]	29381148
rs543874	chr1	Body mass index (adult)	6e-46	rs543874	rs543874-G	0.249	16,559 African ancestry men, 26,193 African ancestry women	1q25.2	SEC16B	Affymetrix, Illumina [17972087] (imputed)	28430825
rs10938397	chr4	Body mass index (adult)	6e-46	rs10938397	None	0.242	16,559 African ancestry men, 26,193 African ancestry women	4p12	GNPDA2	Affymetrix, Illumina [17972087] (imputed)	28430825
rs543874	chr1	Body mass index (adult)	2e-13	rs543874	rs543874-G	0.249	16,559 African ancestry men, 26,193 African ancestry women	1q25.2	SEC16B	Affymetrix, Illumina [17972087] (imputed)	28430825
rs543874	chr1	Body mass index (adult)	4e-12	rs543874	rs543874-G	0.249	16,559 African ancestry men, 26,193 African ancestry women	1q25.2	SEC16B	Affymetrix, Illumina [17972087] (imputed)	28430825
rs10938397	chr4	Body mass index (adult)	4e-09	rs10938397	None	0.242	16,559 African ancestry men, 26,193 African ancestry women	4p12	GNPDA2	Affymetrix, Illumina [17972087] (imputed)	28430825
rs10938397	chr4	Body mass index (adult)	2e-06	rs10938397	None	0.242	16,559 African ancestry men, 26,193 African ancestry women	4p12	GNPDA2	Affymetrix, Illumina [17972087] (imputed)	28430825
rs543874	chr1	Body mass index (joint analysis main effects and physical activity interaction)	3e-34	rs543874	rs543874-?	None	2,518 African American women, 86,278 European ancestry women, 1,773 Filipino ancestry women, 1,030 Indian ancestry women, 1,457 African American men, 55,137 European ancestry men, 7,648 Indian ancestry men, 5,527 European ancestry individuals	1q25.2	SEC16B	Affymetrix, Illumina, Perlegen [~ 2500000] (imputed)	28448500
rs543874	chr1	Body mass index (joint analysis main effects and physical activity interaction)	6e-29	rs543874	rs543874-?	None	2,518 African American women, 86,278 European ancestry women, 1,773 Filipino ancestry women, 1,030 Indian ancestry women, 1,457 African American men, 55,137 European ancestry men, 7,648 Indian ancestry men, 5,527 European ancestry individuals	1q25.2	SEC16B	Affymetrix, Illumina, Perlegen [~ 2500000] (imputed)	28448500
rs543874	chr1	Body mass index (joint analysis main effects and physical activity interaction)	7e-23	rs543874	rs543874-?	None	2,518 African American women, 86,278 European ancestry women, 1,773 Filipino ancestry women, 1,030 Indian ancestry women, 1,457 African American men, 55,137 European ancestry men, 7,648 Indian ancestry men, 5,527 European ancestry individuals	1q25.2	SEC16B	Affymetrix, Illumina, Perlegen [~ 2500000] (imputed)	28448500
rs10938397	chr4	Body mass index (joint analysis main effects and physical activity interaction)	2e-20	rs10938397	None	None	2,518 African American women, 86,278 European ancestry women, 1,773 Filipino ancestry women, 1,030 Indian ancestry women, 1,457 African American men, 55,137 European ancestry men, 7,648 Indian ancestry men, 5,527 European ancestry individuals	4p12	GNPDA2	Affymetrix, Illumina, Perlegen [~ 2500000] (imputed)	28448500
rs10938397	chr4	Body mass index (joint analysis main effects and physical activity interaction)	2e-19	rs10938397	None	None	2,518 African American women, 86,278 European ancestry women, 1,773 Filipino ancestry women, 1,030 Indian ancestry women, 1,457 African American men, 55,137 European ancestry men, 7,648 Indian ancestry men, 5,527 European ancestry individuals	4p12	GNPDA2	Affymetrix, Illumina, Perlegen [~ 2500000] (imputed)	28448500
rs7138803	chr12	Body mass index (joint analysis main effects and physical activity interaction)	1e-15	rs7138803	rs7138803-?	None	2,518 African American women, 86,278 European ancestry women, 1,773 Filipino ancestry women, 1,030 Indian ancestry women, 1,457 African American men, 55,137 European ancestry men, 7,648 Indian ancestry men, 5,527 European ancestry individuals	12q13.12	BCDIN3D, FAIM2	Affymetrix, Illumina, Perlegen [~ 2500000] (imputed)	28448500
rs987237	chr6	Body mass index (joint analysis main effects and physical activity interaction)	4e-15	rs987237	rs987237-?	None	2,518 African American women, 86,278 European ancestry women, 1,773 Filipino ancestry women, 1,030 Indian ancestry women, 1,457 African American men, 55,137 European ancestry men, 7,648 Indian ancestry men, 5,527 European ancestry individuals	6p12.3	TFAP2B	Affymetrix, Illumina, Perlegen [~ 2500000] (imputed)	28448500
rs2365389	chr3	Body mass index (joint analysis main effects and physical activity interaction)	4e-14	rs2365389	rs2365389-?	None	2,518 African American women, 86,278 European ancestry women, 1,773 Filipino ancestry women, 1,030 Indian ancestry women, 1,457 African American men, 55,137 European ancestry men, 7,648 Indian ancestry men, 5,527 European ancestry individuals	3p14.2	FHIT	Affymetrix, Illumina, Perlegen [~ 2500000] (imputed)	28448500
rs7138803	chr12	Body mass index (joint analysis main effects and physical activity interaction)	6e-14	rs7138803	rs7138803-?	None	2,518 African American women, 86,278 European ancestry women, 1,773 Filipino ancestry women, 1,030 Indian ancestry women, 1,457 African American men, 55,137 European ancestry men, 7,648 Indian ancestry men, 5,527 European ancestry individuals	12q13.12	BCDIN3D, FAIM2	Affymetrix, Illumina, Perlegen [~ 2500000] (imputed)	28448500
rs2365389	chr3	Body mass index (joint analysis main effects and physical activity interaction)	2e-13	rs2365389	rs2365389-?	None	2,518 African American women, 86,278 European ancestry women, 1,773 Filipino ancestry women, 1,030 Indian ancestry women, 1,457 African American men, 55,137 European ancestry men, 7,648 Indian ancestry men, 5,527 European ancestry individuals	3p14.2	FHIT	Affymetrix, Illumina, Perlegen [~ 2500000] (imputed)	28448500
rs987237	chr6	Body mass index (joint analysis main effects and physical activity interaction)	7e-12	rs987237	rs987237-?	None	2,518 African American women, 86,278 European ancestry women, 1,773 Filipino ancestry women, 1,030 Indian ancestry women, 1,457 African American men, 55,137 European ancestry men, 7,648 Indian ancestry men, 5,527 European ancestry individuals	6p12.3	TFAP2B	Affymetrix, Illumina, Perlegen [~ 2500000] (imputed)	28448500
rs7124681	chr11	Body mass index (joint analysis main effects and physical activity interaction)	2e-11	rs7124681	rs7124681-?	None	2,518 African American women, 86,278 European ancestry women, 1,773 Filipino ancestry women, 1,030 Indian ancestry women, 1,457 African American men, 55,137 European ancestry men, 7,648 Indian ancestry men, 5,527 European ancestry individuals	11p11.2	CUGBP1	Affymetrix, Illumina, Perlegen [~ 2500000] (imputed)	28448500
rs7138803	chr12	Body mass index (joint analysis main effects and physical activity interaction)	2e-11	rs7138803	rs7138803-?	None	2,518 African American women, 86,278 European ancestry women, 1,773 Filipino ancestry women, 1,030 Indian ancestry women, 1,457 African American men, 55,137 European ancestry men, 7,648 Indian ancestry men, 5,527 European ancestry individuals	12q13.12	BCDIN3D, FAIM2	Affymetrix, Illumina, Perlegen [~ 2500000] (imputed)	28448500
rs10938397	chr4	Body mass index (joint analysis main effects and physical activity interaction)	3e-11	rs10938397	None	None	2,518 African American women, 86,278 European ancestry women, 1,773 Filipino ancestry women, 1,030 Indian ancestry women, 1,457 African American men, 55,137 European ancestry men, 7,648 Indian ancestry men, 5,527 European ancestry individuals	4p12	GNPDA2	Affymetrix, Illumina, Perlegen [~ 2500000] (imputed)	28448500
rs7138803	chr12	Body mass index (joint analysis main effects and physical activity interaction)	4e-11	rs7138803	rs7138803-?	None	2,518 African American women, 86,278 European ancestry women, 1,773 Filipino ancestry women, 1,030 Indian ancestry women, 1,457 African American men, 55,137 European ancestry men, 7,648 Indian ancestry men, 5,527 European ancestry individuals	12q13.12	BCDIN3D, FAIM2	Affymetrix, Illumina, Perlegen [~ 2500000] (imputed)	28448500
rs7124681	chr11	Body mass index (joint analysis main effects and physical activity interaction)	6e-11	rs7124681	rs7124681-?	None	2,518 African American women, 86,278 European ancestry women, 1,773 Filipino ancestry women, 1,030 Indian ancestry women, 1,457 African American men, 55,137 European ancestry men, 7,648 Indian ancestry men, 5,527 European ancestry individuals	11p11.2	CUGBP1	Affymetrix, Illumina, Perlegen [~ 2500000] (imputed)	28448500
rs10938397	chr4	Body mass index (joint analysis main effects and physical activity interaction)	1e-10	rs10938397	None	None	2,518 African American women, 86,278 European ancestry women, 1,773 Filipino ancestry women, 1,030 Indian ancestry women, 1,457 African American men, 55,137 European ancestry men, 7,648 Indian ancestry men, 5,527 European ancestry individuals	4p12	GNPDA2	Affymetrix, Illumina, Perlegen [~ 2500000] (imputed)	28448500
rs13191362	chr6	Body mass index (joint analysis main effects and physical activity interaction)	1e-10	rs13191362	rs13191362-?	None	2,518 African American women, 86,278 European ancestry women, 1,773 Filipino ancestry women, 1,030 Indian ancestry women, 1,457 African American men, 55,137 European ancestry men, 7,648 Indian ancestry men, 5,527 European ancestry individuals	6q26	PARK2	Affymetrix, Illumina, Perlegen [~ 2500000] (imputed)	28448500
rs13107325	chr4	Body mass index (joint analysis main effects and physical activity interaction)	2e-10	rs13107325	rs13107325-?	None	2,518 African American women, 86,278 European ancestry women, 1,773 Filipino ancestry women, 1,030 Indian ancestry women, 1,457 African American men, 55,137 European ancestry men, 7,648 Indian ancestry men, 5,527 European ancestry individuals	4q24	SLC39A8	Affymetrix, Illumina, Perlegen [~ 2500000] (imputed)	28448500
rs17405819	chr8	Body mass index (joint analysis main effects and physical activity interaction)	3e-10	rs17405819	rs17405819-?	None	2,518 African American women, 86,278 European ancestry women, 1,773 Filipino ancestry women, 1,030 Indian ancestry women, 1,457 African American men, 55,137 European ancestry men, 7,648 Indian ancestry men, 5,527 European ancestry individuals	8q21.13	HNF4G	Affymetrix, Illumina, Perlegen [~ 2500000] (imputed)	28448500
rs543874	chr1	Body mass index (joint analysis main effects and physical activity interaction)	5e-10	rs543874	rs543874-?	None	2,518 African American women, 86,278 European ancestry women, 1,773 Filipino ancestry women, 1,030 Indian ancestry women, 1,457 African American men, 55,137 European ancestry men, 7,648 Indian ancestry men, 5,527 European ancestry individuals	1q25.2	SEC16B	Affymetrix, Illumina, Perlegen [~ 2500000] (imputed)	28448500
rs2365389	chr3	Body mass index (joint analysis main effects and physical activity interaction)	5e-10	rs2365389	rs2365389-?	None	2,518 African American women, 86,278 European ancestry women, 1,773 Filipino ancestry women, 1,030 Indian ancestry women, 1,457 African American men, 55,137 European ancestry men, 7,648 Indian ancestry men, 5,527 European ancestry individuals	3p14.2	FHIT	Affymetrix, Illumina, Perlegen [~ 2500000] (imputed)	28448500
rs13191362	chr6	Body mass index (joint analysis main effects and physical activity interaction)	5e-10	rs13191362	rs13191362-?	None	2,518 African American women, 86,278 European ancestry women, 1,773 Filipino ancestry women, 1,030 Indian ancestry women, 1,457 African American men, 55,137 European ancestry men, 7,648 Indian ancestry men, 5,527 European ancestry individuals	6q26	PARK2	Affymetrix, Illumina, Perlegen [~ 2500000] (imputed)	28448500
rs987237	chr6	Body mass index (joint analysis main effects and physical activity interaction)	6e-10	rs987237	rs987237-?	None	2,518 African American women, 86,278 European ancestry women, 1,773 Filipino ancestry women, 1,030 Indian ancestry women, 1,457 African American men, 55,137 European ancestry men, 7,648 Indian ancestry men, 5,527 European ancestry individuals	6p12.3	TFAP2B	Affymetrix, Illumina, Perlegen [~ 2500000] (imputed)	28448500
rs13107325	chr4	Body mass index (joint analysis main effects and physical activity interaction)	8e-10	rs13107325	rs13107325-?	None	2,518 African American women, 86,278 European ancestry women, 1,773 Filipino ancestry women, 1,030 Indian ancestry women, 1,457 African American men, 55,137 European ancestry men, 7,648 Indian ancestry men, 5,527 European ancestry individuals	4q24	SLC39A8	Affymetrix, Illumina, Perlegen [~ 2500000] (imputed)	28448500
rs4929923	chr11	Body mass index (joint analysis main effects and physical activity interaction)	1e-09	rs4929923	rs4929923-?	None	2,518 African American women, 86,278 European ancestry women, 1,773 Filipino ancestry women, 1,030 Indian ancestry women, 1,457 African American men, 55,137 European ancestry men, 7,648 Indian ancestry men, 5,527 European ancestry individuals	11p15.4	TRIM66, STK33, RPL27A	Affymetrix, Illumina, Perlegen [~ 2500000] (imputed)	28448500
rs6804842	chr3	Body mass index (joint analysis main effects and physical activity interaction)	1e-09	rs6804842	rs6804842-?	None	2,518 African American women, 86,278 European ancestry women, 1,773 Filipino ancestry women, 1,030 Indian ancestry women, 1,457 African American men, 55,137 European ancestry men, 7,648 Indian ancestry men, 5,527 European ancestry individuals	3p24.2	LOC100129045, RARB	Affymetrix, Illumina, Perlegen [~ 2500000] (imputed)	28448500
rs7903146	chr10	Body mass index (joint analysis main effects and physical activity interaction)	2e-09	rs7903146	rs7903146-?	None	2,518 African American women, 86,278 European ancestry women, 1,773 Filipino ancestry women, 1,030 Indian ancestry women, 1,457 African American men, 55,137 European ancestry men, 7,648 Indian ancestry men, 5,527 European ancestry individuals	10q25.2	TCF7L2	Affymetrix, Illumina, Perlegen [~ 2500000] (imputed)	28448500
rs13107325	chr4	Body mass index (joint analysis main effects and physical activity interaction)	2e-09	rs13107325	rs13107325-?	None	2,518 African American women, 86,278 European ancestry women, 1,773 Filipino ancestry women, 1,030 Indian ancestry women, 1,457 African American men, 55,137 European ancestry men, 7,648 Indian ancestry men, 5,527 European ancestry individuals	4q24	SLC39A8	Affymetrix, Illumina, Perlegen [~ 2500000] (imputed)	28448500
rs13191362	chr6	Body mass index (joint analysis main effects and physical activity interaction)	2e-09	rs13191362	rs13191362-?	None	2,518 African American women, 86,278 European ancestry women, 1,773 Filipino ancestry women, 1,030 Indian ancestry women, 1,457 African American men, 55,137 European ancestry men, 7,648 Indian ancestry men, 5,527 European ancestry individuals	6q26	PARK2	Affymetrix, Illumina, Perlegen [~ 2500000] (imputed)	28448500
rs11672660	chr19	Body mass index (joint analysis main effects and physical activity interaction)	3e-09	rs11672660	rs11672660-?	None	2,518 African American women, 86,278 European ancestry women, 1,773 Filipino ancestry women, 1,030 Indian ancestry women, 1,457 African American men, 55,137 European ancestry men, 7,648 Indian ancestry men, 5,527 European ancestry individuals	19q13.32	GIPR	Affymetrix, Illumina, Perlegen [~ 2500000] (imputed)	28448500
rs4929923	chr11	Body mass index (joint analysis main effects and physical activity interaction)	8e-09	rs4929923	rs4929923-?	None	2,518 African American women, 86,278 European ancestry women, 1,773 Filipino ancestry women, 1,030 Indian ancestry women, 1,457 African American men, 55,137 European ancestry men, 7,648 Indian ancestry men, 5,527 European ancestry individuals	11p15.4	TRIM66, STK33, RPL27A	Affymetrix, Illumina, Perlegen [~ 2500000] (imputed)	28448500
rs17405819	chr8	Body mass index (joint analysis main effects and physical activity interaction)	8e-09	rs17405819	rs17405819-?	None	2,518 African American women, 86,278 European ancestry women, 1,773 Filipino ancestry women, 1,030 Indian ancestry women, 1,457 African American men, 55,137 European ancestry men, 7,648 Indian ancestry men, 5,527 European ancestry individuals	8q21.13	HNF4G	Affymetrix, Illumina, Perlegen [~ 2500000] (imputed)	28448500
rs7551507	chr1	Body mass index (joint analysis main effects and physical activity interaction)	2e-08	rs7551507	rs7551507-?	None	2,518 African American women, 86,278 European ancestry women, 1,773 Filipino ancestry women, 1,030 Indian ancestry women, 1,457 African American men, 55,137 European ancestry men, 7,648 Indian ancestry men, 5,527 European ancestry individuals	1p31.1	TNNI3K	Affymetrix, Illumina, Perlegen [~ 2500000] (imputed)	28448500
rs13107325	chr4	Body mass index (joint analysis main effects and physical activity interaction)	2e-08	rs13107325	rs13107325-?	None	2,518 African American women, 86,278 European ancestry women, 1,773 Filipino ancestry women, 1,030 Indian ancestry women, 1,457 African American men, 55,137 European ancestry men, 7,648 Indian ancestry men, 5,527 European ancestry individuals	4q24	SLC39A8	Affymetrix, Illumina, Perlegen [~ 2500000] (imputed)	28448500
rs1928295	chr9	Body mass index (joint analysis main effects and physical activity interaction)	2e-08	rs1928295	rs1928295-?	None	2,518 African American women, 86,278 European ancestry women, 1,773 Filipino ancestry women, 1,030 Indian ancestry women, 1,457 African American men, 55,137 European ancestry men, 7,648 Indian ancestry men, 5,527 European ancestry individuals	9q33.1	ASTN2, TLR4	Affymetrix, Illumina, Perlegen [~ 2500000] (imputed)	28448500
rs1928295	chr9	Body mass index (joint analysis main effects and physical activity interaction)	2e-08	rs1928295	rs1928295-?	None	2,518 African American women, 86,278 European ancestry women, 1,773 Filipino ancestry women, 1,030 Indian ancestry women, 1,457 African American men, 55,137 European ancestry men, 7,648 Indian ancestry men, 5,527 European ancestry individuals	9q33.1	ASTN2, TLR4	Affymetrix, Illumina, Perlegen [~ 2500000] (imputed)	28448500
rs40067	chr5	Body mass index (joint analysis main effects and physical activity interaction)	3e-08	rs40067	rs40067-?	None	2,518 African American women, 86,278 European ancestry women, 1,773 Filipino ancestry women, 1,030 Indian ancestry women, 1,457 African American men, 55,137 European ancestry men, 7,648 Indian ancestry men, 5,527 European ancestry individuals	5q21.3	FBXL17	Affymetrix, Illumina, Perlegen [~ 2500000] (imputed)	28448500
rs2033529	chr6	Body mass index (joint analysis main effects and physical activity interaction)	3e-08	rs2033529	rs2033529-?	None	2,518 African American women, 86,278 European ancestry women, 1,773 Filipino ancestry women, 1,030 Indian ancestry women, 1,457 African American men, 55,137 European ancestry men, 7,648 Indian ancestry men, 5,527 European ancestry individuals	6p21.2	LRFN2	Affymetrix, Illumina, Perlegen [~ 2500000] (imputed)	28448500
rs13191362	chr6	Body mass index (joint analysis main effects and physical activity interaction)	5e-08	rs13191362	rs13191362-?	None	2,518 African American women, 86,278 European ancestry women, 1,773 Filipino ancestry women, 1,030 Indian ancestry women, 1,457 African American men, 55,137 European ancestry men, 7,648 Indian ancestry men, 5,527 European ancestry individuals	6q26	PARK2	Affymetrix, Illumina, Perlegen [~ 2500000] (imputed)	28448500
rs3800229	chr6	Body mass index (joint analysis main effects and physical activity interaction)	6e-08	rs3800229	rs3800229-?	None	2,518 African American women, 86,278 European ancestry women, 1,773 Filipino ancestry women, 1,030 Indian ancestry women, 1,457 African American men, 55,137 European ancestry men, 7,648 Indian ancestry men, 5,527 European ancestry individuals	6q21	FOXO3	Affymetrix, Illumina, Perlegen [~ 2500000] (imputed)	28448500
rs12429545	chr13	Body mass index (joint analysis main effects and physical activity interaction)	1e-07	rs12429545	rs12429545-?	None	2,518 African American women, 86,278 European ancestry women, 1,773 Filipino ancestry women, 1,030 Indian ancestry women, 1,457 African American men, 55,137 European ancestry men, 7,648 Indian ancestry men, 5,527 European ancestry individuals	13q14.3	RP11-365K22.1, OLFM4	Affymetrix, Illumina, Perlegen [~ 2500000] (imputed)	28448500
rs987237	chr6	Body mass index (joint analysis main effects and physical activity interaction)	1e-07	rs987237	rs987237-?	None	2,518 African American women, 86,278 European ancestry women, 1,773 Filipino ancestry women, 1,030 Indian ancestry women, 1,457 African American men, 55,137 European ancestry men, 7,648 Indian ancestry men, 5,527 European ancestry individuals	6p12.3	TFAP2B	Affymetrix, Illumina, Perlegen [~ 2500000] (imputed)	28448500
rs7903146	chr10	Body mass index (joint analysis main effects and physical activity interaction)	2e-07	rs7903146	rs7903146-?	None	2,518 African American women, 86,278 European ancestry women, 1,773 Filipino ancestry women, 1,030 Indian ancestry women, 1,457 African American men, 55,137 European ancestry men, 7,648 Indian ancestry men, 5,527 European ancestry individuals	10q25.2	TCF7L2	Affymetrix, Illumina, Perlegen [~ 2500000] (imputed)	28448500
rs10132280	chr14	Body mass index (joint analysis main effects and physical activity interaction)	2e-07	rs10132280	rs10132280-?	None	2,518 African American women, 86,278 European ancestry women, 1,773 Filipino ancestry women, 1,030 Indian ancestry women, 1,457 African American men, 55,137 European ancestry men, 7,648 Indian ancestry men, 5,527 European ancestry individuals	14q12	STXBP6	Affymetrix, Illumina, Perlegen [~ 2500000] (imputed)	28448500
rs40067	chr5	Body mass index (joint analysis main effects and physical activity interaction)	2e-07	rs40067	rs40067-?	None	2,518 African American women, 86,278 European ancestry women, 1,773 Filipino ancestry women, 1,030 Indian ancestry women, 1,457 African American men, 55,137 European ancestry men, 7,648 Indian ancestry men, 5,527 European ancestry individuals	5q21.3	FBXL17	Affymetrix, Illumina, Perlegen [~ 2500000] (imputed)	28448500
rs10132280	chr14	Body mass index (joint analysis main effects and physical activity interaction)	4e-07	rs10132280	rs10132280-?	None	2,518 African American women, 86,278 European ancestry women, 1,773 Filipino ancestry women, 1,030 Indian ancestry women, 1,457 African American men, 55,137 European ancestry men, 7,648 Indian ancestry men, 5,527 European ancestry individuals	14q12	STXBP6	Affymetrix, Illumina, Perlegen [~ 2500000] (imputed)	28448500
rs11672660	chr19	Body mass index (joint analysis main effects and physical activity interaction)	4e-07	rs11672660	rs11672660-?	None	2,518 African American women, 86,278 European ancestry women, 1,773 Filipino ancestry women, 1,030 Indian ancestry women, 1,457 African American men, 55,137 European ancestry men, 7,648 Indian ancestry men, 5,527 European ancestry individuals	19q13.32	GIPR	Affymetrix, Illumina, Perlegen [~ 2500000] (imputed)	28448500
rs12429545	chr13	Body mass index (joint analysis main effects and physical activity interaction)	5e-07	rs12429545	rs12429545-?	None	2,518 African American women, 86,278 European ancestry women, 1,773 Filipino ancestry women, 1,030 Indian ancestry women, 1,457 African American men, 55,137 European ancestry men, 7,648 Indian ancestry men, 5,527 European ancestry individuals	13q14.3	RP11-365K22.1, OLFM4	Affymetrix, Illumina, Perlegen [~ 2500000] (imputed)	28448500
rs2365389	chr3	Body mass index (joint analysis main effects and physical activity interaction)	8e-07	rs2365389	rs2365389-?	None	2,518 African American women, 86,278 European ancestry women, 1,773 Filipino ancestry women, 1,030 Indian ancestry women, 1,457 African American men, 55,137 European ancestry men, 7,648 Indian ancestry men, 5,527 European ancestry individuals	3p14.2	FHIT	Affymetrix, Illumina, Perlegen [~ 2500000] (imputed)	28448500
rs543874	chr1	Body mass index (joint analysis main effects and physical activity interaction)	1e-06	rs543874	rs543874-?	None	2,518 African American women, 86,278 European ancestry women, 1,773 Filipino ancestry women, 1,030 Indian ancestry women, 1,457 African American men, 55,137 European ancestry men, 7,648 Indian ancestry men, 5,527 European ancestry individuals	1q25.2	SEC16B	Affymetrix, Illumina, Perlegen [~ 2500000] (imputed)	28448500
rs2365389	chr3	Body mass index (joint analysis main effects and physical activity interaction)	1e-06	rs2365389	rs2365389-?	None	2,518 African American women, 86,278 European ancestry women, 1,773 Filipino ancestry women, 1,030 Indian ancestry women, 1,457 African American men, 55,137 European ancestry men, 7,648 Indian ancestry men, 5,527 European ancestry individuals	3p14.2	FHIT	Affymetrix, Illumina, Perlegen [~ 2500000] (imputed)	28448500
rs1928295	chr9	Body mass index (joint analysis main effects and physical activity interaction)	3e-06	rs1928295	rs1928295-?	None	2,518 African American women, 86,278 European ancestry women, 1,773 Filipino ancestry women, 1,030 Indian ancestry women, 1,457 African American men, 55,137 European ancestry men, 7,648 Indian ancestry men, 5,527 European ancestry individuals	9q33.1	ASTN2, TLR4	Affymetrix, Illumina, Perlegen [~ 2500000] (imputed)	28448500
rs1928295	chr9	Body mass index (joint analysis main effects and physical activity interaction)	3e-06	rs1928295	rs1928295-?	None	2,518 African American women, 86,278 European ancestry women, 1,773 Filipino ancestry women, 1,030 Indian ancestry women, 1,457 African American men, 55,137 European ancestry men, 7,648 Indian ancestry men, 5,527 European ancestry individuals	9q33.1	ASTN2, TLR4	Affymetrix, Illumina, Perlegen [~ 2500000] (imputed)	28448500
rs7138803	chr12	Body mass index (joint analysis main effects and physical activity interaction)	4e-06	rs7138803	rs7138803-?	None	2,518 African American women, 86,278 European ancestry women, 1,773 Filipino ancestry women, 1,030 Indian ancestry women, 1,457 African American men, 55,137 European ancestry men, 7,648 Indian ancestry men, 5,527 European ancestry individuals	12q13.12	BCDIN3D, FAIM2	Affymetrix, Illumina, Perlegen [~ 2500000] (imputed)	28448500
rs3800229	chr6	Body mass index (joint analysis main effects and physical activity interaction)	4e-06	rs3800229	rs3800229-?	None	2,518 African American women, 86,278 European ancestry women, 1,773 Filipino ancestry women, 1,030 Indian ancestry women, 1,457 African American men, 55,137 European ancestry men, 7,648 Indian ancestry men, 5,527 European ancestry individuals	6q21	FOXO3	Affymetrix, Illumina, Perlegen [~ 2500000] (imputed)	28448500
rs7124681	chr11	Body mass index (joint analysis main effects and physical activity interaction)	5e-06	rs7124681	rs7124681-?	None	2,518 African American women, 86,278 European ancestry women, 1,773 Filipino ancestry women, 1,030 Indian ancestry women, 1,457 African American men, 55,137 European ancestry men, 7,648 Indian ancestry men, 5,527 European ancestry individuals	11p11.2	CUGBP1	Affymetrix, Illumina, Perlegen [~ 2500000] (imputed)	28448500
rs7124681	chr11	Body mass index (joint analysis main effects and physical activity interaction)	5e-06	rs7124681	rs7124681-?	None	2,518 African American women, 86,278 European ancestry women, 1,773 Filipino ancestry women, 1,030 Indian ancestry women, 1,457 African American men, 55,137 European ancestry men, 7,648 Indian ancestry men, 5,527 European ancestry individuals	11p11.2	CUGBP1	Affymetrix, Illumina, Perlegen [~ 2500000] (imputed)	28448500
rs17405819	chr8	Body mass index (joint analysis main effects and physical activity interaction)	5e-06	rs17405819	rs17405819-?	None	2,518 African American women, 86,278 European ancestry women, 1,773 Filipino ancestry women, 1,030 Indian ancestry women, 1,457 African American men, 55,137 European ancestry men, 7,648 Indian ancestry men, 5,527 European ancestry individuals	8q21.13	HNF4G	Affymetrix, Illumina, Perlegen [~ 2500000] (imputed)	28448500
rs7550711	chr1	Body mass index (joint analysis main effects and physical activity interaction)	6e-06	rs7550711	rs7550711-?	None	2,518 African American women, 86,278 European ancestry women, 1,773 Filipino ancestry women, 1,030 Indian ancestry women, 1,457 African American men, 55,137 European ancestry men, 7,648 Indian ancestry men, 5,527 European ancestry individuals	1p13.3	GPR61	Affymetrix, Illumina, Perlegen [~ 2500000] (imputed)	28448500
rs2365389	chr3	Body mass index (joint analysis main effects and physical activity interaction)	6e-06	rs2365389	rs2365389-?	None	2,518 African American women, 86,278 European ancestry women, 1,773 Filipino ancestry women, 1,030 Indian ancestry women, 1,457 African American men, 55,137 European ancestry men, 7,648 Indian ancestry men, 5,527 European ancestry individuals	3p14.2	FHIT	Affymetrix, Illumina, Perlegen [~ 2500000] (imputed)	28448500
rs7124681	chr11	Body mass index (joint analysis main effects and physical activity interaction)	7e-06	rs7124681	rs7124681-?	None	2,518 African American women, 86,278 European ancestry women, 1,773 Filipino ancestry women, 1,030 Indian ancestry women, 1,457 African American men, 55,137 European ancestry men, 7,648 Indian ancestry men, 5,527 European ancestry individuals	11p11.2	CUGBP1	Affymetrix, Illumina, Perlegen [~ 2500000] (imputed)	28448500
rs12429545	chr13	Body mass index (joint analysis main effects and physical activity interaction)	8e-06	rs12429545	rs12429545-?	None	2,518 African American women, 86,278 European ancestry women, 1,773 Filipino ancestry women, 1,030 Indian ancestry women, 1,457 African American men, 55,137 European ancestry men, 7,648 Indian ancestry men, 5,527 European ancestry individuals	13q14.3	RP11-365K22.1, OLFM4	Affymetrix, Illumina, Perlegen [~ 2500000] (imputed)	28448500
rs13021737	chr2	Body mass index (joint analysis main effects and smoking interaction)	8e-40	rs13021737	None	0.1701	98,173 European ancestry women, 64,373 European ancestry men, 5,829 European ancestry individuals, 10,500 African American/Afro-Caribbean ancestry women, 2,706 African American/Afro-Caribbean ancestry men, 1,030 Indian Asian ancestry women, 7,648 Indian Asian ancestry men, 1,793 Filipino ancestry women, 2,944 Hispanic/Latino ancestry women, 1,764 Hispanic/Latino ancestry men	2p25.3	TMEM18	Affymetrix, Illumina, Perlegen [up to 2800000] (imputed)	28443625
rs543874	chr1	Body mass index (joint analysis main effects and smoking interaction)	6e-35	rs543874	rs543874-A	0.8024	98,173 European ancestry women, 64,373 European ancestry men, 5,829 European ancestry individuals, 10,500 African American/Afro-Caribbean ancestry women, 2,706 African American/Afro-Caribbean ancestry men, 1,030 Indian Asian ancestry women, 7,648 Indian Asian ancestry men, 1,793 Filipino ancestry women, 2,944 Hispanic/Latino ancestry women, 1,764 Hispanic/Latino ancestry men	1q25.2	SEC16B	Affymetrix, Illumina, Perlegen [up to 2800000] (imputed)	28443625
rs543874	chr1	Body mass index (joint analysis main effects and smoking interaction)	9e-31	rs543874	rs543874-A	0.8024	98,173 European ancestry women, 64,373 European ancestry men, 5,829 European ancestry individuals, 10,500 African American/Afro-Caribbean ancestry women, 2,706 African American/Afro-Caribbean ancestry men, 1,030 Indian Asian ancestry women, 7,648 Indian Asian ancestry men, 1,793 Filipino ancestry women, 2,944 Hispanic/Latino ancestry women, 1,764 Hispanic/Latino ancestry men	1q25.2	SEC16B	Affymetrix, Illumina, Perlegen [up to 2800000] (imputed)	28443625
rs13021737	chr2	Body mass index (joint analysis main effects and smoking interaction)	3e-28	rs13021737	None	0.1701	98,173 European ancestry women, 64,373 European ancestry men, 5,829 European ancestry individuals, 10,500 African American/Afro-Caribbean ancestry women, 2,706 African American/Afro-Caribbean ancestry men, 1,030 Indian Asian ancestry women, 7,648 Indian Asian ancestry men, 1,793 Filipino ancestry women, 2,944 Hispanic/Latino ancestry women, 1,764 Hispanic/Latino ancestry men	2p25.3	TMEM18	Affymetrix, Illumina, Perlegen [up to 2800000] (imputed)	28443625
rs10938397	chr4	Body mass index (joint analysis main effects and smoking interaction)	7e-23	rs10938397	None	0.5821	98,173 European ancestry women, 64,373 European ancestry men, 5,829 European ancestry individuals, 10,500 African American/Afro-Caribbean ancestry women, 2,706 African American/Afro-Caribbean ancestry men, 1,030 Indian Asian ancestry women, 7,648 Indian Asian ancestry men, 1,793 Filipino ancestry women, 2,944 Hispanic/Latino ancestry women, 1,764 Hispanic/Latino ancestry men	4p12	GNPDA2	Affymetrix, Illumina, Perlegen [up to 2800000] (imputed)	28443625
rs10182181	chr2	Body mass index (joint analysis main effects and smoking interaction)	1e-18	rs10182181	rs10182181-A	0.5182	98,173 European ancestry women, 64,373 European ancestry men, 5,829 European ancestry individuals, 10,500 African American/Afro-Caribbean ancestry women, 2,706 African American/Afro-Caribbean ancestry men, 1,030 Indian Asian ancestry women, 7,648 Indian Asian ancestry men, 1,793 Filipino ancestry women, 2,944 Hispanic/Latino ancestry women, 1,764 Hispanic/Latino ancestry men	2p23.3	ADCY3	Affymetrix, Illumina, Perlegen [up to 2800000] (imputed)	28443625
rs2365389	chr3	Body mass index (joint analysis main effects and smoking interaction)	2e-16	rs2365389	rs2365389-T	0.4348	98,173 European ancestry women, 64,373 European ancestry men, 5,829 European ancestry individuals, 10,500 African American/Afro-Caribbean ancestry women, 2,706 African American/Afro-Caribbean ancestry men, 1,030 Indian Asian ancestry women, 7,648 Indian Asian ancestry men, 1,793 Filipino ancestry women, 2,944 Hispanic/Latino ancestry women, 1,764 Hispanic/Latino ancestry men	3p14.2	FHIT	Affymetrix, Illumina, Perlegen [up to 2800000] (imputed)	28443625
rs13021737	chr2	Body mass index (joint analysis main effects and smoking interaction)	1e-15	rs13021737	None	0.1701	98,173 European ancestry women, 64,373 European ancestry men, 5,829 European ancestry individuals, 10,500 African American/Afro-Caribbean ancestry women, 2,706 African American/Afro-Caribbean ancestry men, 1,030 Indian Asian ancestry women, 7,648 Indian Asian ancestry men, 1,793 Filipino ancestry women, 2,944 Hispanic/Latino ancestry women, 1,764 Hispanic/Latino ancestry men	2p25.3	TMEM18	Affymetrix, Illumina, Perlegen [up to 2800000] (imputed)	28443625
rs7138803	chr12	Body mass index (joint analysis main effects and smoking interaction)	3e-15	rs7138803	rs7138803-A	0.3705	98,173 European ancestry women, 64,373 European ancestry men, 5,829 European ancestry individuals, 10,500 African American/Afro-Caribbean ancestry women, 2,706 African American/Afro-Caribbean ancestry men, 1,030 Indian Asian ancestry women, 7,648 Indian Asian ancestry men, 1,793 Filipino ancestry women, 2,944 Hispanic/Latino ancestry women, 1,764 Hispanic/Latino ancestry men	12q13.12	FAIM2	Affymetrix, Illumina, Perlegen [up to 2800000] (imputed)	28443625
rs10938397	chr4	Body mass index (joint analysis main effects and smoking interaction)	2e-13	rs10938397	None	0.5821	98,173 European ancestry women, 64,373 European ancestry men, 5,829 European ancestry individuals, 10,500 African American/Afro-Caribbean ancestry women, 2,706 African American/Afro-Caribbean ancestry men, 1,030 Indian Asian ancestry women, 7,648 Indian Asian ancestry men, 1,793 Filipino ancestry women, 2,944 Hispanic/Latino ancestry women, 1,764 Hispanic/Latino ancestry men	4p12	GNPDA2	Affymetrix, Illumina, Perlegen [up to 2800000] (imputed)	28443625
rs10182181	chr2	Body mass index (joint analysis main effects and smoking interaction)	4e-12	rs10182181	rs10182181-A	0.5182	98,173 European ancestry women, 64,373 European ancestry men, 5,829 European ancestry individuals, 10,500 African American/Afro-Caribbean ancestry women, 2,706 African American/Afro-Caribbean ancestry men, 1,030 Indian Asian ancestry women, 7,648 Indian Asian ancestry men, 1,793 Filipino ancestry women, 2,944 Hispanic/Latino ancestry women, 1,764 Hispanic/Latino ancestry men	2p23.3	ADCY3	Affymetrix, Illumina, Perlegen [up to 2800000] (imputed)	28443625
rs2365389	chr3	Body mass index (joint analysis main effects and smoking interaction)	1e-11	rs2365389	rs2365389-T	0.4348	98,173 European ancestry women, 64,373 European ancestry men, 5,829 European ancestry individuals, 10,500 African American/Afro-Caribbean ancestry women, 2,706 African American/Afro-Caribbean ancestry men, 1,030 Indian Asian ancestry women, 7,648 Indian Asian ancestry men, 1,793 Filipino ancestry women, 2,944 Hispanic/Latino ancestry women, 1,764 Hispanic/Latino ancestry men	3p14.2	FHIT	Affymetrix, Illumina, Perlegen [up to 2800000] (imputed)	28443625
rs16851483	chr3	Body mass index (joint analysis main effects and smoking interaction)	2e-11	rs16851483	rs16851483-T	0.0732	98,173 European ancestry women, 64,373 European ancestry men, 5,829 European ancestry individuals, 10,500 African American/Afro-Caribbean ancestry women, 2,706 African American/Afro-Caribbean ancestry men, 1,030 Indian Asian ancestry women, 7,648 Indian Asian ancestry men, 1,793 Filipino ancestry women, 2,944 Hispanic/Latino ancestry women, 1,764 Hispanic/Latino ancestry men	3q23	RASA2	Affymetrix, Illumina, Perlegen [up to 2800000] (imputed)	28443625
rs10938397	chr4	Body mass index (joint analysis main effects and smoking interaction)	3e-11	rs10938397	None	0.5821	98,173 European ancestry women, 64,373 European ancestry men, 5,829 European ancestry individuals, 10,500 African American/Afro-Caribbean ancestry women, 2,706 African American/Afro-Caribbean ancestry men, 1,030 Indian Asian ancestry women, 7,648 Indian Asian ancestry men, 1,793 Filipino ancestry women, 2,944 Hispanic/Latino ancestry women, 1,764 Hispanic/Latino ancestry men	4p12	GNPDA2	Affymetrix, Illumina, Perlegen [up to 2800000] (imputed)	28443625
[truncated: 1,474 more rows]

## Sheet: Ratios
Supplementary Table 9: Mediation percentages for the effect of EA on cancer groups via lifestyle factors.
[truncated: 6 more rows]
